# Supplementary material for: Potential Impact of Sexual Transmission on Ebola Virus Epidemiology: Sierra Leone as a Case Study
Source: PLoS Negl Trop Dis. 2016 May 2;10(5):e0004676. doi: 10.1371/journal.pntd.0004676 (PMC4852896; doi:10.1371/journal.pntd.0004676)
Supplement: S2 Appendix — Sierra Leone incidence data. As reported by the World Health Organization on their Ebola outbreak data web page. Parameter Estimation (SEIR). Implementing deterministic EVD models (SEIR, SEICR). Implementing sensitivity analysis. Implementing Monte Carlo simulations of EVD models. Summary statistics of Monte Carlo simulations. (ZIP) [file pntd.0004676.s007.zip › Supplemental Materials Appendix 2 TOPUBLISH/data_WHO_SierraLeone_mle.csv]

	Sierra Leone	Sierra Leone	Sierra Leone	Sierra Leone
	Situation report	Situation report	Patient database	Patient database
	New	New	New	New
Epi week	Confirmed	Probable	Confirmed	Probable
30 December 2013 to 05 January 2014 (2014-W01)
06 to 12 January 2014 (2014-W02)
13 to 19 January 2014 (2014-W03)
20 to 26 January 2014 (2014-W04)
27 January to 02 February 2014 (2014-W05)
03 to 09 February 2014 (2014-W06)
10 to 16 February 2014 (2014-W07)
17 to 23 February 2014 (2014-W08)
24 February to 02 March 2014 (2014-W09)
03 to 09 March 2014 (2014-W10)
10 to 16 March 2014 (2014-W11)
17 to 23 March 2014 (2014-W12)
24 to 30 March 2014 (2014-W13)
31 March to 06 April 2014 (2014-W14)
07 to 13 April 2014 (2014-W15)
14 to 20 April 2014 (2014-W16)
21 to 27 April 2014 (2014-W17)
28 April to 04 May 2014 (2014-W18)
05 to 11 May 2014 (2014-W19)
12 to 18 May 2014 (2014-W20)
19 to 25 May 2014 (2014-W21)			3	0
26 May to 01 June 2014 (2014-W22)			17	2
02 to 08 June 2014 (2014-W23)			32	4
09 to 15 June 2014 (2014-W24)			65	9
16 to 22 June 2014 (2014-W25)			59	4
23 to 29 June 2014 (2014-W26)			49	5
30 June to 06 July 2014 (2014-W27)			88	6
07 to 13 July 2014 (2014-W28)			106	6
14 to 20 July 2014 (2014-W29)			77	1
21 to 27 July 2014 (2014-W30)			98	7
28 July to 03 August 2014 (2014-W31)			144	7
04 to 10 August 2014 (2014-W32)			135	10
11 to 17 August 2014 (2014-W33)			127	7
18 to 24 August 2014 (2014-W34)			174	11
25 to 31 August 2014 (2014-W35)			190	16
01 to 07 September 2014 (2014-W36)			217	15
08 to 14 September 2014 (2014-W37)			233	13
15 to 21 September 2014 (2014-W38)	254	0	389	34
22 to 28 September 2014 (2014-W39)	350	0	394	18
29 September to 05 October 2014 (2014-W40)	315	0	365	48
06 to 12 October 2014 (2014-W41)	371	0	368	66
13 to 19 October 2014 (2014-W42)	386	0	456	90
20 to 26 October 2014 (2014-W43)	399	9	460	106
27 October to 02 November 2014 (2014-W44)	435	5	507	133
27 October to 09 November 2014 (2014-W45)	421	0	512	134
10 to 16 November 2014 (2014-W46)	533	0	465	90
17 to 23 November 2014 (2014-W47)	385	0	437	107
24 to 30 November 2014 (2014-W48)	537	0	578	77
01 to 07 December 2014 (2014-W49)	397	0	389	84
08 to 14 December 2014 (2014-W50)	327	0	397	73
15 to 21 December 2014 (2014-W51)	315	0	364	66
22 to 28 December 2014 (2014-W52)	337	0	429	109
29 December 2014 to 04 January 2015 (2015-W01)	248	0	347	61
05 to 11 January 2015 (2015-W02)	184	0	288	50
12 to 18 January 2015 (2015-W03)	117	0	121	52
19 to 25 January 2015 (2015-W04)	65	0	108	31
26 January to 01 February 2015 (2015-W05)	80	0	85	36
02 to 08 February 2015 (2015-W06)	76	0	90	24
09 to 15 February 2015 (2015-W07)	96	0	101	23
16 to 22 February 2015 (2015-W08)	63	0	82	22
23 February to 01 March 2015 (2015-W09)	81	0	67	17
02 to 08 March 2015 (2015-W10)	58	0	92	25
09 to 15 March 2015 (2015-W11)	55	0	35	26
16 to 22 March 2015 (2015-W12)	33	0	36	13
23 to 29 March 2015 (2015-W13)	25	0	22	23
30 March to 05 April 2015 (2015-W14)	9	0	11	24
06 to 12 April 2015 (2015-W15)	9	0	15	14
13 to 19 April 2015 (2015-W16)	12	0	17	5
20 to 26 April 2015 (2015-W17)	11	0	6	8
27 April to 03 May 2015 (2015-W18)	9	0	8	10
04 to 10 May 2015 (2015-W19)	2	0	3	6
11 to 17 May 2015 (2015-W20)	8	0	8	15
18 to 24 May 2015 (2015-W21)	3	0	7	28
25 to 31 May 2015 (2015-W22)	12	0	14	10
01 to 07 June 2015 (2015-W23)	15	0	15	10
08 to 14 June 2015 (2015-W24)	14	0	14	18
15 to 21 June 2015 (2015-W25)	8	0	8	72
22 to 28 June 2015 (2015-W26)	8	0	9	59
29 June to 05 July 2015 (2015-W27)	9	0	9	11
06 to 12 July 2015 (2015-W28)	14	0	7	2
13 to 19 July 2015 (2015-W29)	3	0	7	2
20 to 26 July 2015 (2015-W30)	3	0	3	2
27 July to 02 August 2015 (2015-W31)	2	0	2	2
03 to 09 August 2015 (2015-W32)	1	0	1	1
10 to 16 August 2015 (2015-W33)	0	0	0	8
17 to 23 August 2015 (2015-W34)	0	0	2	0
24 to 30 August 2015 (2015-W35)	1	0	0	0
31 August to 06 September 2015 (2015-W36)	1	0
07 to 13 September 2015 (2015-W37)	5	0
14 to 20 September 2015 (2015-W38)	0	0
21 to 27 September 2015 (2015-W39)	0	0
28 September to 04 October 2015 (2015-W40)	0	0
05 to 11 October 2015 (2015-W41)	0	0
12 to 18 October 2015 (2015-W42)	0	0
19 to 25 October 2015 (2015-W43)	0	0
26 October to 01 November 2015 (2015-W44)	0	0
02 to 08 November 2015 (2015-W45)	0	0
09 to 15 November 2015 (2015-W46)	0	0
