# Supplementary material for: Potential Impact of Sexual Transmission on Ebola Virus Epidemiology: Sierra Leone as a Case Study
Source: PLoS Negl Trop Dis. 2016 May 2;10(5):e0004676. doi: 10.1371/journal.pntd.0004676 (PMC4852896; doi:10.1371/journal.pntd.0004676)
Supplement: S2 Appendix — Sierra Leone incidence data. As reported by the World Health Organization on their Ebola outbreak data web page. Parameter Estimation (SEIR). Implementing deterministic EVD models (SEIR, SEICR). Implementing sensitivity analysis. Implementing Monte Carlo simulations of EVD models. Summary statistics of Monte Carlo simulations. (ZIP) [file pntd.0004676.s007.zip › Supplemental Materials Appendix 2 TOPUBLISH/determ_sensitivity.R]

###################################################################
#   Sensitivity analysis for deterministic models                 #
#                                                                 #
#  Accompanying:                                                  #
#                                                                 #
#  Potential impact of sexual transmission on Ebola virus         #
#  epidemiology: Sierra Leone as a case study.                    #
#  JL Abbate, C-L Murall, H Richner, CL Althaus                   #
#  2016 PLoS Neglected Tropical Diseases                          #
#                                                                 #
#  PrePrint available bioRxiv http://dx.doi.org/10.1101/031880    #
#  December 11, 2015                                              #        
###################################################################

rm(list=ls(all=TRUE))

#required libraries
library(deSolve)
library(pse)

####################################################################
#  A. ODE deterministic model  & Sensitivity Analysis Code         #
#  B. Sensitivity analysis from saved files                        #
####################################################################

####################################################################
#
#           A. ODE & Sensitivity Analysis (de novo)
#
####################################################################

####################################################################
#  Generate latin hypercube                                        #
#  package 'pse', function 'LHS'                                   #
#                                                                  #
#  Input parameters to vary:                                       #
#   - R0                                                           #
#   - Sexual transmission rate (eta)                               #  
#   - Sexually-active males (proportion of pop,p)                  # 
#   - Recovery rate of Convalescent cases (alpha)                  # 
####################################################################
set.seed(451)

#latin hypercube of input parameters
factors <- c("R0","eta", "p","alpha","q")
q <- c("qunif", "qunif", "qunif","qunif","qunif")
q.arg <- list(list(min=1.26,max=2.53),          # R0     (from 1.26 (Alizon et al. 2015) to 2.53 (Althaus 2014))
              list(min=0.69897,max=1.30103),    # eta    (0.001, from log10(0.001*10000/2) - log10(0.001*2*10000))
              list(min=1.238666, max=1.840726), # p      (0.474 male*0.731 ages 15-44, from log10(0.474*0.731*100/2) to log10(0.474*0.731*100*2)) 
              list(min=1.640233, max=2.242293), # 1/alpha(83.84 days, from log10(83.84/2) to log10(83.84*2))
              list(min=1.133539, max=1.735599)) # q      (8.27 coital acts per month, from log10(8.27*12*2*100/365) to log10(8.27*12*100/365*2))

hypercube.size<-1000   # N gives number of parameter value combinations to try
nboot<-50              #nboot gives confidence interval for sensitivity measure

uncoupledLHS <- LHS(model=NULL, factors, N=hypercube.size, q, q.arg,nboot=nboot)        

#save hypercube:
write.table(get.data(uncoupledLHS), file="pse_cube_pqre.csv",col.names = F, row.names = F)

#get input value combinations (R0, eta, p, alpha) from hypercube
lh<-read.table("pse_cube_pqre.csv")


####################################################################
#   Model Output:                                                  #
#        1) Cumulative number of symptomatic cases (I)             #
#        2) End of the epidemic (first day that E+I(+C) = 0)       #
#        3) Number of symptomatic cases at peak of the epidemic    #
#            (max #I at any one time)                              #
#        4) Date of epidemic peak                                  #
#        5) Date last active case was seen                         #
####################################################################

#set number of iterations (number of parameter combinations to test)
imax<-nrow(lh)

# set output array
outs<-array(0,c(imax,16))
colnames(outs)<-c("i","R0","eta", "p","alpha", 
                  "woTotalNumCases", "woEndOfEpidemic","woEpidemicPeak","woDayEpidemicPeak","woDayLastCase", 
                  "stiTotalNumCases", "stiEndOfEpidemic","stiEpidemicPeak","stiDayEpidemicPeak","stiDayLastCase","q")

####################################################################
#   Run Models                                                     #
#  (with and without sexual transmission)                          #
#  for each set of input values                                    #
####################################################################

for (i in 1:imax)
{   
  #set parameter values for each run
  R0 <- lh[i,1]
  eta <- (10^(lh[i,2]))/10000
  p <- (10^(lh[i,3]))/100
  alpha <- 1/(10^(lh[i,4]))
  q <- (10^(lh[i,5]))/100
  
  
 ##################################################################
 # EVD transmission model * WITH * convalescent transmission (SEICR)
 ##################################################################
 model.wt <- function(t, x, parms) {
   with(as.list(c(parms,x)),{
     
     # calculate transmission rate (beta) to account for control measure implementation 
     beta <- ifelse(t<tau1,beta0,(beta1 + (beta0-beta1)*exp(-k*(t-tau1)))) 
     
     N <- S + E + I + C + R                     ## Total population size
     dS <- - beta*S*I - (eta*p*q*S*C)/N         ## Susceptible
     dE <- beta*S*I + (eta*p*q*S*C)/N - sigma*E ## Exposed (incubating)
     dI <- sigma*E - gamma*I                    ## symptomatic infections
     dC <- (1-f)*gamma*I - alpha*C              ## convalescent infections
     dR <- alpha*C                              ## recovered, immune, non-infectious
     dD <- f*gamma*I                            ## dead
     CaseCount<-sigma*E                         ## running count of number of total cases
     dST <- (eta*p*q*C*S)/N                     ## cumm no of sex transmission cases
     der <- c(dS,dE,dI,dR,dD,dC,CaseCount,beta,dST)
     list(der)
   })
 }

 ##################################################################
 # Set initial conditions
 ##################################################################
 par(mfrow=c(2,2), lwd=2)
 N0<-6.316e6    # Total population size of Sierra Leone
 N <- N0      # Initial population size, including infected individual(s)
 tmax<-5000   
 init <- c(S = N - 1, E = 0, I = 1, R = 0, D = 0, C = 0,CaseCount = 1, beta<-0,dST=0)

 timepoints <- seq(1,tmax,1) #INDEX CASE(S) DISEASED ON DAY 1

 pars <- c(R0 = R0, 
           R1 = 0.67,                   # lowest Ro with control measures
           beta0 = R0/(3.9*N0),         # initial transmission rate (before control measures)
           beta1 = 0.5/(3.9*N0),        # lowest transmission rate (with control measures)
           sigma = 1/11.4,              # duration of incubation period (rate of moving E -> I)
           gamma = 1/3.9,               # duration of infectious period (rate of moving I -> D or C)
           f = 0.69,                    # case fatality rate (probability of dying vs. surviving)
           eta = eta,                   # sexual transmission probability
           p = p,                       # proportion of C who are infectious (sexually active men)
           q = q,                       # daily number of sexual contacts
           alpha= alpha,                # 1/alpha, the rate of convalescent recovery      
           k= 0.01103038,               # control measure transmission decay
           tau1= 51.00493200)           # day control measures begin
 

 ##################################################################
 # run models and store outputs
 ##################################################################

 #store initial parameter values
 outs[i,1]=i
 outs[i,2]=R0
 outs[i,3]=eta
 outs[i,4]=p
 outs[i,5]=alpha
 outs[i,16]=q
  
 
 ##################################################
 # * WITH * convalescent transmission
 ##################################################
 
  #calculate transmission rate at each timestep according to Althaus et al. 2014
  pars["beta0"] <- pars["R0"]*pars["gamma"]/N
  simulation <- as.data.frame(ode(init,timepoints,model.wt,parms=pars))
  
  #store outputs
  #              Cumulative Cases
  TotalNumCases<-round(simulation$CaseCount[tmax])  #cumulative number of symptomatic cases (I) at the end of epidemic
  outs[i,11]<-TotalNumCases
  
  #              End of Epidemic 
  simulation$CurrentCases<-round(simulation$E+simulation$I+(p*simulation$C))  #all active cases for each day (E+I+C)
  EndOfEpidemic<-simulation$time[min(which(simulation$CurrentCases==0))]  #first day there are no more active cases (end of the epidemic)
  outs[i,12]<-EndOfEpidemic
  
  #              Peak Epidemic Size
  SizeEpidemicPeak<-round(max(simulation$I))   #the peak of the epidemic (max #I at any one time) ; should make this a percentage for reporting    
  outs[i,13]<-SizeEpidemicPeak
  
  #              Day Epidemic Peaks
  DayEpidemicPeak<-simulation$time[which(simulation$I==max(simulation$I))] #day at which the epidemic peaks
  outs[i,14]<-DayEpidemicPeak
  
  #              Day of Last Symptomatic Case
  lastcase<-which(round(simulation$I)>0.5)
  DayLastCase<-simulation$time[max(lastcase)] #Last day a symptomatic case was seen
  outs[i,15]<-DayLastCase
  
 } 

print("end of loops for sensitivity analysis")

##################################################################
# Save stored outputs for sensitivity analysis                   #
##################################################################
rewrite<-F  # T or F
if(rewrite==T){write.table(outs,file="Det_sensitivity.csv")}

##################################################################
#  Sensitivity Analysis                                          #
#  package 'pse', function 'tell'                                #
#                                                                # 
# requires from above:                                           #
#   - the hypercube (uncoupledLHS)                               #
#   - results(outs)                                              #
##################################################################

# load outputs from either run (outs) or saved file (Det_sensitivity.csv)
load.from.saved.file<-F  #T or F
if(load.from.saved.file==T){sensitivity.output<-read.table(file="Det_sensitivity.csv",header=T)}
if(load.from.saved.file==F){sensitivity.output<-outs}

# output value to test =     Length of Epidemic (with sexual transmission)
output.to.test<-sensitivity.output[,"stiEndOfEpidemic"]

#sensitivity anlaysis
coupledLHS <- tell(uncoupledLHS, output.to.test,nboot=nboot)  #nboot - std dev for each parameter

#plots
plotprcc(coupledLHS, ylab="Sensitivity of End of Epidemic (E+I+pC=0)")

#stats
coupledLHS

# Day of Last Case
output.to.test<-sensitivity.output[,"stiDayLastCase"]
coupledLHS <- tell(uncoupledLHS, output.to.test,nboot=nboot)  #nboot - std dev for each parameter
plotprcc(coupledLHS,ylab="Sensitivity of Day of Last Case (with Convalescent Transmission)")
coupledLHS

# Cumulative Number of Cases
output.to.test<-sensitivity.output[,"stiTotalNumCases"]
coupledLHS <- tell(uncoupledLHS, output.to.test,nboot=nboot)  #nboot - std dev for each parameter
plotprcc(coupledLHS,ylab="Sensitivity of Total Size of the Epidemic (with Convalescent Transmission)")
coupledLHS

# Day of Epidemic Peak
output.to.test<-sensitivity.output[,"stiDayEpidemicPeak"]
coupledLHS <- tell(uncoupledLHS, output.to.test,nboot=nboot)  #nboot - std dev for each parameter
plotprcc(coupledLHS,ylab="Sensitivity of Day of Epidemic Peak (with Convalescent Transmission)")
coupledLHS

# Size of Epidemic Peak
output.to.test<-sensitivity.output[,"stiEpidemicPeak"] #size epidemic peak (#I)
coupledLHS <- tell(uncoupledLHS, output.to.test,nboot=nboot)  #nboot - std dev for each parameter
plotprcc(coupledLHS,ylab="Sensitivity of Size (current I) of Epidemic Peak (with Convalescent Transmission)")
coupledLHS
