# Supplementary material for: Potential Impact of Sexual Transmission on Ebola Virus Epidemiology: Sierra Leone as a Case Study
Source: PLoS Negl Trop Dis. 2016 May 2;10(5):e0004676. doi: 10.1371/journal.pntd.0004676 (PMC4852896; doi:10.1371/journal.pntd.0004676)
Supplement: S2 Appendix — Sierra Leone incidence data. As reported by the World Health Organization on their Ebola outbreak data web page. Parameter Estimation (SEIR). Implementing deterministic EVD models (SEIR, SEICR). Implementing sensitivity analysis. Implementing Monte Carlo simulations of EVD models. Summary statistics of Monte Carlo simulations. (ZIP) [file pntd.0004676.s007.zip › Supplemental Materials Appendix 2 TOPUBLISH/Fig3_determ_alphaAnalysis.R]

###################################################################
#                                                                 #
#  Deterministic model simulations - Alpha parameter analysis     #
#                                                                 #
#  Accompanying:                                                  #
#                                                                 #
#  Potential impact of sexual transmission on Ebola virus         #
#  epidemiology: Sierra Leone as a case study.                    #
#  JL Abbate, C-L Murall, H Richner, CL Althaus                   #
#  2016 PLoS Neglected Tropical Diseases                          #
#                                                                 #
#  PrePrint available bioRxiv http://dx.doi.org/10.1101/031880    #
#  December 11, 2015                                              #        
###################################################################

#Load Libraries

library(deSolve)
library(pse)

###################################################################


#set initial conditions
N0<-6.316e6    
tmax <-2000   # day
tmax2 <-1400
init <- c(S = N0 - 1, E = 0, I = 1, R = 0, D = 0, C = 0,CaseCount = 1, ST=0)
initWO <- c(S = N0 - 1, E = 0, I = 1, R = 0, D = 0,CaseCount = 1)

timepoints2 <- 0:tmax
timepoints <- 0:tmax2

#set parameters
R0 = 2.133485 
R1 = 0.67                   # lowest Ro with control measures
beta0 = R0/(3.9*N0)         # initial transmission rate (before control measures)
beta1 = R1/(3.9*N0)         # lowest transmission rate (with control measures)
sigma = 1/11.4              # duration of incubation period (rate of moving E -> I)
gamma = 1/3.9               # duration of infectious period (rate of moving I -> D or C)
f = 0.69                    # case fatality rate (probability of dying vs. surviving)
p = 0.474*0.731             # proportion of C able to transmit (sexually-active men)
q = ((8.27*12)/365)         # daily rate of sexual contact (avg. sex acts per month/days in year)
eta = 0.001                 # per sex act rate of transmission
k= 0.01103038               # control measure transmission decay 
tau= 51.00493200            # day control measures are implemented

parsWO <- c(R0 = R0, R1 = R1,beta0 = beta0, beta1 = beta1, sigma = sigma,     
            gamma = gamma, f = f, k= k,tau= tau)


# EVD transmission model * WITHOUT * convalescent transmission 
#-------------------------------------------------------------
model.wot <- function(t, x, parms) {
  with(as.list(c(parms,x)),{ 
    
    # calculate transmission rate (beta) to account for control measure implementation 
    beta <- ifelse(t<tau,beta0,(beta1 + (beta0-beta1)*exp(-k*(t-tau))))  
    
    NN <- S + E + I  + R            ## Total population size
    dS <- - beta*S*I                ## Susceptible
    dE <- beta*S*I - sigma*E        ## Exposed (incubating)
    dI <- sigma*E - gamma*I         ## symptomatic infections
    dR <- (1-f)*gamma*I             ## recovered, immune, non-infectious
    dD <- f*gamma*I                 ## dead
    CaseCount<-sigma*E              ## running count of number of total cases
    der <- c(dS,dE,dI,dR,dD,CaseCount)
    list(der)
  })
}

#run model.wot
simulationWO <- as.data.frame(ode(initWO,timepoints2,model.wot,parms=parsWO))


# EVD transmission model * WITH * convalescent transmission
# ---------------------------------------------------------
model.wt <- function(t, x, parms) {
  with(as.list(c(parms,x)),{
    
    # calculate transmission rate (beta) to account for control measure implementation 
    beta <- ifelse(t<tau,beta0,(beta1 + (beta0-beta1)*exp(-k*(t-tau)))) 
    
    N <- S + E + I + C + R                     ## Total population size
    dS <- - beta*S*I - (eta*p*q*C*S)/N         ## Susceptible
    dE <- beta*S*I + (eta*p*q*C*S)/N - sigma*E ## Exposed (incubating)
    dI <- sigma*E - gamma*I                    ## symptomatic infections
    dC <- (1-f)*gamma*I - alpha*C              ## convalescent infections
    dR <- alpha*C                              ## recovered, immune, non-infectious
    dD <- f*gamma*I                            ## dead
    CaseCount<-sigma*E                         ## running count of number of total cases
    dST <- (eta*p*q*C*S)/N                     ## cumm no of sex transmission cases
    der <- c(dS,dE,dI,dR,dD,dC,CaseCount,dST)
    list(der)
  })
}


alphaVals <- c(1/(83.84), 1/(175.09), 1/(266.34))   # range of alpha values (3,6,9 months)

simulation <- list()                                # output of loop

#loop on the number of runs
for(i in 1:length(alphaVals))
{
  pars <-  c(R0 = R0, R1 = R1,beta0 = beta0, beta1 = beta1, sigma = sigma,     
             gamma = gamma, f = f,  p = p, q = q, alpha= alphaVals[i], k= k,tau= tau,
             eta = eta) #list of parameters
  
  
  simulation <- as.data.frame(ode(init,timepoints2,model.wt,parms=pars))  #run model.wt
  
  var.names=c("C","I","E","R","D","ST","CaseCount")   #list of all variables of interest
  obj.names1=paste("sim",var.names,sep="")            #building label: combine sim to letters of var.names
  obj.names=paste(obj.names1,toString(i),sep="")      #building label: combine simLetter with the value of the iteration
  
  mat=subset(simulation,select=var.names)    #makes a matrix of all the variable of interest with their outputs in columns
  
  for (j in 1:length(var.names)){     # assigns new object names to each variable's run in order to save and plot later
    assign(obj.names[[j]],mat[[j]])
  }
}


# Plots       Generates Fig. 3
# -----------------------------
 pdf("deterministic alpha sensitivity.pdf")

par(mfrow=c(2,2),oma = c(0,0,2,0))

int2 <- 5  #for lty
int3 <- 4
int4 <- 3
wd <- 1.8  #for lwd
endt<- tmax2+1 #for timepoints = 100 use 1001

# get day of last case for each model
endsim1<-max(which(simI1[c(1:endt)]>0.5))
endsim2<-max(which(simI2[c(1:endt)]>0.5))
endsim3<-max(which(simI3[c(1:endt)]>0.5))
endsimWO<-max(which(simulationWO$I>0.5))

plot(timepoints, simC3[c(1:endt)], col="blue", lty=int4,ylim=c(0,2500), lwd=wd, type="l", xlab="Time (days)", ylab="Number of individuals",frame=FALSE)
lines(timepoints, simE3[c(1:endt)], col="orange", lty=int4,lwd=wd)
lines(timepoints, simI3[c(1:endt)], col="red", lty=int4,lwd=wd)
lines(timepoints, simC1[c(1:endt)], col="blue",lty=int2,lwd=wd)
lines(timepoints, simI1[c(1:endt)], col="red",lty=int2,lwd=wd)
lines(timepoints, simE1[c(1:endt)], col="orange", lty=int2,lwd=wd)
lines(timepoints, simC2[c(1:endt)], col="blue", lty=int3,lwd=wd)
lines(timepoints, simE2[c(1:endt)], col="orange", lty=int3,lwd=wd)
lines(timepoints, simI2[c(1:endt)], col="red", lty=int3,lwd=wd)
lines(timepoints, simulationWO$E[c(1:endt)], col="orange",lwd=wd)
lines(timepoints, simulationWO$I[c(1:endt)], col="red",lwd=wd)
lines(rep.int(timepoints[endsim1], 600),c(1:600),col="black",lty=int2,lwd=wd )
lines(rep.int(timepoints[endsim2], 600),c(1:600),col="black",lty=int3,lwd=wd )
lines(rep.int(timepoints[endsim3], 600),c(1:600),col="black",lty=int4,lwd=wd )
lines(rep.int(timepoints[endsimWO], 600),c(1:600),col="black",lwd=wd )
legend("topright",legend=c("Exposed","Infected","Convalescent","Day of last case"), lty=1, lwd=wd,col=c("orange","red","blue","black"),bty="n",cex=0.65)


plot(timepoints, simCaseCount1[c(1:endt)], lty=int2,ylim=c(0,14000), col="purple",type="l",  xlab="Time (days)", ylab="Number of individuals",frame=FALSE)
lines(timepoints, simR1[c(1:endt)], lty=int2, col="darkgreen",lwd=wd)
lines(timepoints, simD1[c(1:endt)], lty=int2, col="brown",lwd=wd)
lines(timepoints, simCaseCount2[c(1:endt)], col="purple", lty=int3,lwd=wd)
lines(timepoints, simR2[c(1:endt)], col="darkgreen", lty=int3,lwd=wd)
lines(timepoints, simD2[c(1:endt)], col="brown", lty=int3,lwd=wd)
lines(timepoints, simCaseCount3[c(1:endt)], col="purple", lty=int4,lwd=wd)
lines(timepoints, simR3[c(1:endt)], col="darkgreen", lty=int4,lwd=wd)
lines(timepoints, simD3[c(1:endt)], col="brown", lty=int4,lwd=wd)
lines(timepoints, simulationWO$CaseCount[c(1:endt)], col="purple",lwd=wd)
lines(timepoints, simulationWO$R[c(1:endt)], col="darkgreen",lwd=wd)
lines(timepoints, simulationWO$D[c(1:endt)], col="brown",lwd=wd)
legend("top",legend=c("Recovered","Convalescent","Cum. no. cases"), lty=1, horiz=TRUE, lwd=wd,col=c("darkgreen","brown","purple"),bty="n",cex=0.55)


plot(timepoints2, c(0,diff(simST3)), lty=int4,lwd=wd, ylim=c(0,0.3),type="l",xlab="Time (days)", ylab="Daily incidence of sexual transmission",frame=FALSE)
lines(timepoints2, c(0,diff(simST2)), lty=int3,lwd=wd)
lines(timepoints2, c(0,diff(simST1)), lty=int2,lwd=wd)
legend("topright",legend=c("3 months", "6 months", "9 months"),lwd=wd, lty=c(int2,int3,int4), title="1/alpha", cex=0.65)

plot(timepoints, simST3[c(1:endt)], lty=int4,lwd=wd, ylim=c(1e0,1e2),type="l",xlab="Time (days)", ylab="Cumulative number of sexual transmissions",frame=FALSE)
lines(timepoints, simST2[c(1:endt)], lty=int3,lwd=wd)
lines(timepoints, simST1[c(1:endt)], lty=int2,lwd=wd)

mtext("Sensitivity to convalescent recovery period", outer = TRUE, cex = 1) #title outside the margins

 dev.off()
