# Supplementary material for: Potential Impact of Sexual Transmission on Ebola Virus Epidemiology: Sierra Leone as a Case Study
Source: PLoS Negl Trop Dis. 2016 May 2;10(5):e0004676. doi: 10.1371/journal.pntd.0004676 (PMC4852896; doi:10.1371/journal.pntd.0004676)
Supplement: S2 Appendix — Sierra Leone incidence data. As reported by the World Health Organization on their Ebola outbreak data web page. Parameter Estimation (SEIR). Implementing deterministic EVD models (SEIR, SEICR). Implementing sensitivity analysis. Implementing Monte Carlo simulations of EVD models. Summary statistics of Monte Carlo simulations. (ZIP) [file pntd.0004676.s007.zip › Supplemental Materials Appendix 2 TOPUBLISH/parameter_estimation_MLE.R]

###################################################################
#                                                                 #
#  Maximum-likelihood estimation of model parameters              #
#                                                                 #
#  Accompanying:                                                  #
#                                                                 #
#  Potential impact of sexual transmission on Ebola virus         #
#  epidemiology: Sierra Leone as a case study.                    #
#  JL Abbate, C-L Murall, H Richner, CL Althaus                   #
#  2016 PLoS Neglected Tropical Diseases                          #
#                                                                 #
#  PrePrint available bioRxiv http://dx.doi.org/10.1101/031880    #
#  December 11, 2015                                              #        
###################################################################

# init
rm(list = ls())

# Necessary libraries
library(stats4)
library(deSolve)
library(chron)
library(bbmle)

# Read the data
ebola <- read.csv("data_WHO_SierraLeone_mle.csv",skip=3)

# Select only incidence counts between these two time points
begin <- chron("25 May 2014", format=c(dates = "day mon year"))
end <- chron("13 Sep 2015", format=c(dates = "day mon year"))
timepoints <- seq(begin,end,7)
ebola <- as.data.frame(cbind(timepoints,ebola[21:89,2:5]))

# Add last two entries of situation report to patient data base
ebola[68:69,4:5] <- ebola[68:69,2:3]
ebola <- ebola[,-2:-3]
ebola[,2] <- ebola[,2]+ebola[,3]
ebola[,3] <- cumsum(ebola[,2])
names(ebola) <- c("Date","Cases","Cumulative")

# Definition of the SEIR model
SEIR <- function(t, x, parms) {
    with(as.list(c(parms,x)),{
		# Exponential reduction in transmission rate
        ifelse(t < tau1, beta <- beta0, beta <- beta1 + (beta0-beta1)*exp(-k*(t-tau1)))
        # Density-dependent transmission
		N <- S + E + I + R + D
		dS <- - beta/N*S*I
		dE <- beta/N*S*I - sigma*E
		dI <- sigma*E - gamma*I
		dR <- (1-f)*gamma*I
		dD <- f*gamma*I
		dC <- sigma*E
		der <- c(dS,dE,dI,dR,dD,dC)
		list(der)
	})
}

# Negative log-likelihood
nll <- function(beta0,beta1,k,f,tau0,tau1,sigma,gamma,disp) {
	pars <- c(beta0=beta0,beta1=beta1,k=k,f=f,tau0=tau0,tau1=tau1,sigma=sigma,gamma=gamma,disp=disp)
	pars <- trans(pars)
	times <- c(0,min(data$times)+pars["tau0"]-7,data$times+pars["tau0"])
	simulation <- as.data.frame(ode(init,times,SEIR,parms=pars))
	ll <- sum(dnbinom(data$cases,size=pars["disp"]*diff(simulation$C)[-1],mu=diff(simulation$C)[-1],log=TRUE))
	return(-ll)
}

# Parameter transformation
trans <- function(pars) {
	pars["beta0"] <- exp(pars["beta0"])
	pars["beta1"] <- exp(pars["beta1"])
	pars["k"] <- exp(pars["k"])
	pars["f"] <- plogis(pars["f"])
	pars["tau0"] <- exp(pars["tau0"])
	pars["tau1"] <- exp(pars["tau1"])
	pars["disp"] <- exp(pars["disp"])
	return(pars)
}

# Prepare the data and set the initial values
data <- na.omit(ebola[c("Date","Cases")])
names(data) <- c("times","cases")
data$times <- data$times - data$times[1]
N <- 6.316e6      
init <- c(S = N - 1, E = 0, I = 1, R = 0, D = 0, C = 0)

# Fit the model to the data
fixed <- c(sigma = 1/11.4, gamma = 1/(15.3-11.4), f = qlogis(0.69), tau0 = log(32))
free <- c(beta0 = log(2.02/(15.3-11.4)), beta1 = log(0.5/(15.3-11.4)), tau1 = log(32), k = log(0.01), disp = log(0.18))
fit <- mle2(nll,start=as.list(free),fixed=as.list(fixed),method="Nelder-Mead",control=list(maxit=1e3))
summary(fit)
trans(coef(fit))

# Plot
begin <- chron("25 May 2014", format=c(dates = "day mon year")) 
end <- chron("13 Sep 2015", format=c(dates = "day mon year"))
months <- seq(chron("01 Jun 2014", format=c(dates = "day mon year")),chron("01 Oct 2015", format=c(dates = "day mon year")),by="months")
pars <- trans(coef(fit))
times <- c(0,min(data$times)+pars["tau0"]-7,data$times+pars["tau0"])
simulation <- as.data.frame(ode(init,times,SEIR,parms=pars))
plot(data$times, diff(simulation$C)[-1], ylim=c(0,700), ty="l", lwd = 1, col = "red",xlab=NA,ylab="Weekly incidence of new cases",frame=FALSE,axes=FALSE)
polygon(x = c(data$times, rev(data$times)), y = c(qnbinom(0.025,size=pars["disp"]*diff(simulation$C)[-1],mu=diff(simulation$C)[-1]), rev(qnbinom(0.975,size=pars["disp"]*diff(simulation$C)[-1],mu=diff(simulation$C)[-1]))), col = rgb(1, 0, 0, alpha=0.1), border = NA)
points(data$times,data$cases,col="red")
axis(1, months - begin, months)
axis(2)
