# Supplementary material for: Potential Impact of Sexual Transmission on Ebola Virus Epidemiology: Sierra Leone as a Case Study
Source: PLoS Negl Trop Dis. 2016 May 2;10(5):e0004676. doi: 10.1371/journal.pntd.0004676 (PMC4852896; doi:10.1371/journal.pntd.0004676)
Supplement: S2 Appendix — Sierra Leone incidence data. As reported by the World Health Organization on their Ebola outbreak data web page. Parameter Estimation (SEIR). Implementing deterministic EVD models (SEIR, SEICR). Implementing sensitivity analysis. Implementing Monte Carlo simulations of EVD models. Summary statistics of Monte Carlo simulations. (ZIP) [file pntd.0004676.s007.zip › Supplemental Materials Appendix 2 TOPUBLISH/readme.txt]

###################################################################
#   R codes and data file for modeling                            #
#   sexual transmission of Ebola virus disease.                   #
#                                                                 #
#  Accompanying:                                                  #
#                                                                 #
#  Potential impact of sexual transmission on Ebola virus         #
#  epidemiology: Sierra Leone as a case study.                    #
#  JL Abbate, C-L Murall, H Richner, CL Althaus                   #
#  2016 PLoS Neglected Tropical Diseases                          #
#                                                                 #
#  PrePrint available bioRxiv http://dx.doi.org/10.1101/031880    #
#  December 11, 2015                                              #        
###################################################################

Both data files for Sierra Leone case counts are based on those downloaded from 
WHO Ebola data and statistics: Data on new cases per epi week for Sierra Leone
on 18 Nov 2015 http://apps.who.int/gho/data/node.ebola-sitrep.ebola-country-SLE-20151118


Data files and codes required to replicate our methods are found 
in this folder as such: 


1. Parameter Estimation for SEIR model 

Code: “parameter_estimation_MLE.R”
Data: “data_WHO_SierraLeone_mle.csv”


2. Fig 2

Code: “Fig2_determ_etaAnalysis.R”
Data: “data_WHO_SierraLeone_updated.csv”


3. Fig 3

Code: “Fig3_determ_alphaAnalysis.R”
Data: “data_WHO_SierraLeone_updated.csv”


4. Supporting Information S3 Fig (Deterministic Sensitivity Analysis)

Code: “determ_sensitivity.R”  (this generates results only, not final figure)


5. Fig 4 (Monte Carlo Simulations)

Code: “stoch_NoSTI.R”
Code: “stoch_STI_3mo.R”
Code: “stoch_STI_6mo.R”
Data: “data_WHO_SierraLeone_updated.csv”


6. Fig 4 (Tail Histograms)
   & Supporting Information S4 Fig (Stochastic simulations varying Eta, Violin plots)

Code: “stoch_summary_stats.R”
Data: “data_WHO_SierraLeone_updated.csv”
Data: “Stoch_noSTI_summaries_1000.csv”
Data: “Stoch_STI_3mo_summaries_1000.csv”
Data: “Stoch_STI_6mo_summaries_1000.csv”

Data: “Stoch_STI_3mo_summaries_1000_eta0005.csv”
Data: “Stoch_STI_6mo_summaries_1000_eta0005.csv”


The last two data files here were generated
using the exact same simulation files as above (for Fig 4), but changing 
eta = 0.001 to eta=0.0005 on line 49 in each of the two STI files.
