# Supplementary material for: Potential Impact of Sexual Transmission on Ebola Virus Epidemiology: Sierra Leone as a Case Study
Source: PLoS Negl Trop Dis. 2016 May 2;10(5):e0004676. doi: 10.1371/journal.pntd.0004676 (PMC4852896; doi:10.1371/journal.pntd.0004676)
Supplement: S2 Appendix — Sierra Leone incidence data. As reported by the World Health Organization on their Ebola outbreak data web page. Parameter Estimation (SEIR). Implementing deterministic EVD models (SEIR, SEICR). Implementing sensitivity analysis. Implementing Monte Carlo simulations of EVD models. Summary statistics of Monte Carlo simulations. (ZIP) [file pntd.0004676.s007.zip › Supplemental Materials Appendix 2 TOPUBLISH/stoch_STI_6mo.R]

###################################################################
#   Monte Carlo simulations *WITH* Convalescent Transmission (6mo)#
#                                                                 #
#  Accompanying:                                                  #
#                                                                 #
#  Potential impact of sexual transmission on Ebola virus         #
#  epidemiology: Sierra Leone as a case study.                    #
#  JL Abbate, C-L Murall, H Richner, CL Althaus                   #
#  2016 PLoS Neglected Tropical Diseases                          #
#                                                                 #
#  PrePrint available bioRxiv http://dx.doi.org/10.1101/031880    #
#  December 11, 2015                                              #        
###################################################################

# required libraries
library(MASS)
library(plotrix)

###################################################################

#    Sierra Leone Ebola incidence data based on raw case counts from:
#    WHO Ebola data and statistics: Data on new cases per epi week for Sierra Leone
#    18 Nov 2015 http://apps.who.int/gho/data/node.ebola-sitrep.ebola-country-SLE-20151118

thefile <- read.csv(file="data_WHO_SierraLeone_updated.csv",header=T)

###################################################################

set.seed(451)
runs <- 1000  
tmax<-10000   

#create an array for the results
results <- array(NA,c(runs,tmax,13))  #pop copies here
names(results)<-c("time","S","E","I","C","R","D","beta","tot","totST","currcases","disevents","STevents")


#create an array for summary results
outs<-array(NA,c(runs,12))
colnames(outs)<-c("test","R0","eta", "p", "q", "alpha", "stiTotalNumCases",
                  "stiTotNumSTIcases","stiNoMoreEICs","stiDayLastCase",
                  "stiEpidemicPeakNew","stiDayEpidemicPeakNew")

#give this run a descriptive name. what is being tested?
test <- "6 month conv period" 

#set parameter values
R0 <- 2.133485           # fitted
eta <- 0.001             
q <- ((8.27*12)/365)     # number of sex acts per day: 8.27/month from HIV+ Gray et al. 2001
p <-0.474*0.731          # WHO-ER Team 2014 NEJM: 47.4% all recovered male, 73.1% recovered cases age 15-44
alpha <- 1/178.6         # 6 months = (365/12)*6-1/gamma days

#store initial parameter values
outs[,1]=test
outs[,2]=R0
outs[,3]=eta
outs[,4]=p
outs[,5]=q
outs[,6]=alpha

#loop on the number of runs
for(i in c(1:runs))
{
  print(i)                   #track progress
  
  #initialise values
  N0=6.316e6         
  R0=R0
  R1=0.67                    # lowest R0 with control measures, fitted
  InitialNumCases<-1  
  gamma=1/3.9       
  sigma = 1/11.4
  f = 0.69
  eta=eta       
  q=q
  p=p
  alpha=alpha
  k = 0.01103038             # control measure transmission decay, fitted 
  tau1 = 51.00493200         # day control measures are implemented, fitted
  beta0=R0*gamma/N0
  beta1=R1*gamma/N0
  beta=beta0
  tot <- 1
  S <- N0-InitialNumCases
  E <-0
  I <- InitialNumCases
  C <-0
  R<-0
  D<-0
  t <- 1
  currcases<-E+I+C
  tot
  totST<-0                  #total cumulative sexual transmission events
  STevents<-0               #total current sexual transmission events
  disevents<-I
  simtime<-t
  N<-N0
  
  #initialise results vector
  pop <- c(t,S,E,I,C,R,D,beta,tot,totST,currcases,disevents,STevents)
  names(pop)<-c("time","S","E","I","C","R","D","beta","tot","totST","currcases","disevents","STevents")
  results[i,t,]<-pop
  
  #loop until max time reached or extinction
  while((t<=tmax)&(I+E+C>0))  
  { 
    N<-S+E+I+C+R
    beta <- ifelse(simtime<tau1,beta0,beta1 + (beta0-beta1)*exp(-k*(simtime-tau1)))
    
    #determine when next event happens (drawn from an exponential distribution)
    events<-c(beta*S*I,sigma*E,gamma*f*I,(1-f)*gamma*I,alpha*C,eta*p*q*S*(C/N))
    sevents<-sum(events)
    cevents<-cumsum(events)
    deltat <- 1/sevents*log(1/runif(1))
   
    #determine which event happens
    
    #transmission events S->E
    rand <- runif(1,0,sevents)
    if(rand<cevents[1])
    {
      S=S-1;
      E=E+1;
    }
    
    #incubation period E->I
    else if(rand<cevents[2])
    {
      E=E-1;
      I=I+1;
      tot=tot+1;
    }
    
    #death of infecteds I->D
    else if(rand<cevents[3])
    {
      I=I-1;
      D=D+1;
    }
    
    #recovery of infecteds I->C
    else if(rand<cevents[4])
    {
      I=I-1;
      C=C+1;
    }
    
    #recovery of convalescents C->R
    else if(rand<cevents[5])
    {
      C=C-1;
      R=R+1;
    } 
    
    #convalescent sexual transmission event S->E via C
    else if(rand<=cevents[6])
    {
      S=S-1;
      E=E+1;
      totST<-totST+1;
    }
    
    currcases<-E+I+C    
    
    #update time and store results
    simtime<-simtime+deltat
    if(floor(simtime)>t){t<- floor(simtime)}
    pop <- c(t,S,E,I,C,R,D,beta,tot,totST,currcases,disevents,STevents)
    results[i,t,]<-pop
  }
  
  # pop <- c([1]t,[2]S,[3]E,[4]I,[5]C,[6]R,[7]D,[8]beta,[9]tot,[10]totST,
  #           [11]currcases,[12]disevents,[13]STevents)
  
  colnames(outs)<-c("test","R0","eta", "p", "q", "alpha", "stiTotalNumCases",
                    "stiTotNumSTIcases","stiNoMoreEICs","stiDayLastCase",
                    "stiEpidemicPeakNew","stiDayEpidemicPeakNew")
  
  #              Cumulative Cases
  outs[i,7]<-max(results[i,,9],na.rm=TRUE)
  
  #              Cumulative STI events
  outs[i,8]<-max(results[i,,10],na.rm=TRUE)
  
  #              End of Epidemic (No more E or I or C individuals)  
  outs[i,9]<-max(which(results[i,,11]==0)) #latest day no. current cases (E+I+C) = 0
    
  #              Day of Last Symptomatic Case
  if(max(results[i,,4],na.rm=TRUE)==0){outs[i,10]<-1}else{
  outs[i,10]<-max(which(results[i,,4]>0))} #Last day a symptomatic case was seen
    
  #              New Disease Events (incidence, E --> I) per time step (t)
      for (a in 2:tmax){
      if(is.na(results[i,a,9])){results[i,a,9]<-results[i,a-1,9]};
      results[i,a,12]<-results[i,a,9]-results[i,a-1,9]
      }
  
  #              New STI Events (C --> E) per time step (t)
      for (b in 2:tmax){
      if(is.na(results[i,b,10])){results[i,b,10]<-results[i,b-1,10]};
      results[i,b,13]<-results[i,b,10]-results[i,b-1,10]
      }
  
  #              Peak Epidemic Size (max Incidence)
  outs[i,11]<-max(results[i,,12],na.rm=TRUE)   #the peak of the epidemic (max #disevents at any one time)    
  
  #              Day Epidemic Peaks (new cases)
  outs[i,12]<-min(which(results[i,,12]==as.integer(outs[i,11])),na.rm = T)
  
}


#write.table(outs,"Stoch_STI_6mo_summaries_1000.csv")

# plots ######################################################

par(mfrow=c(1,1), lwd=1)

dayIndexCase<-109  # April 23, 2014
weekIndexCase<-17  # week ends April 27, 2014

#######################################
# Cumulative number of cases
#######################################
 pdf("stoch_1000_cumul_STI_6mo.pdf", width = 6, height = 4)

xmax<-max(as.integer(outs[,9],rm.na=TRUE)) 
ymax<-max(as.integer(outs[,7],rm.na=TRUE))
xmaxdays<-1500
spaces<-xmaxdays/5
plot(1,xlim=c(1,xmaxdays),ylim=c(0,30000),xlab="Days after index case",ylab="Cumulative number of cases",pch=20,main="With STI")

for(i in 1:runs)
{ #cumulative number of cases
  lines(results[i,,1],results[i,,9],col="red",lwd=0.25)
}

# zeromeans #######################
meanCumuls<-colMeans(results[,,9],na.rm = TRUE)
SEMcumul<-apply(results[,,9],2,std.error,na.rm=TRUE)
meanplus<-meanCumuls+SEMcumul
meanminus<-meanCumuls-SEMcumul
lines(c(1:tmax),meanplus,col="blue",lwd=0.75)  #stoch SEM
lines(c(1:tmax),meanminus,col="blue",lwd=0.75)  #stoch SEM
points(c(1:tmax),meanCumuls, col="blue",pch=16,cex=0.25)  #stoch average
# end zeromeans ###################

# Sierra Leone data (WHO)
xpts<-thefile[weekIndexCase:200,3]-dayIndexCase #(index case)
points((thefile[weekIndexCase:200,9])~xpts,pch=20,cex=0.5,col="black")

legend(800, 30000, c("Simulated Cases (I)","Avg. simulated cases","standard error","Sierra Leone data"), 
       pch=c(16,16,10,16),col = c("red","blue","blue","black"),  adj = c(0, 0.6))

 dev.off()

#######################################
# Weekly Incidence
#######################################
 pdf("stoch_200_peak_STI_6mo.pdf", width = 5, height = 4)

xmaxweeks<-150
xspaces<-(135-weekIndexCase+1)/3  #135 is the week of the last date that prints (31 July 2016)
plot(1,xlim=c(1,xmaxweeks),ylim=c(0,1000),xaxt="n",xlab="Epidemic week",ylab="Weekly incidence",pch=20,main="With STI")
axis(1,at=seq(1,xmaxweeks,by=xspaces),labels=FALSE,par(tcl=-0.5))
axis(1,c((1+9):(xmaxweeks+9)),thefile[(1+weekIndexCase-1):(xmaxweeks+weekIndexCase-1),11],par(tcl=0),lty=0,hadj=0.5)

display_runs<-200
avgweekly<-array(0,c(display_runs,715))
for(i in 1:display_runs)
{ weeklies<-matrix(c(results[i,1:5000,12],NA,NA,NA,NA,NA),nr=7,ncol=715) #matrix of new infecteds cut into weeks
  weeklies[which(is.na(weeklies))]<-0   # include zeros in the sum for each week
  yres<-colSums(weeklies,na.rm=TRUE)               # for each run, get the sum of new cases per week over the course of the epidemic
  avgweekly[i,]<-yres                   # store the weekly new case sum for each run
  xres<-c(1:715)                        # set up x axis by weeks
  lines(xres,yres,col="pink",lwd=0.1)   # plot each run as weekly new cases 
 }
meanweekly<-colMeans(avgweekly, na.rm=TRUE)
lines(xres,meanweekly,col="darkorchid3",lwd=2)  #stoch average
SEMweekly<-apply(avgweekly,2,std.error,na.rm=TRUE)
meanplus<-meanweekly+SEMweekly
meanminus<-meanweekly-SEMweekly
lines(xres,meanplus,col="darkorchid1",lwd=0.75)  #stoch SEM
lines(xres,meanminus,col="darkorchid1",lwd=0.75)  #stoch SEM

# Sierra Leone data (WHO)
xpts<-(thefile[weekIndexCase:200,4])-weekIndexCase
points((thefile[weekIndexCase:200,8])~xpts,pch=20,cex=0.5,col="black")

legend(60, 1000, c("Each stochastic run","Mean of stochastic runs","Standard error","Sierra Leone data"), 
       pch=c(16,16,10,16),col = c("pink","darkorchid3","darkorchid1","black"),adj = c(0, 0.6))

 dev.off()

####################################
# tail incidence
####################################
 pdf("stoch_200_tail_STI_6mo.pdf", width = 6, height = 4)


startweek<-56 # 17-May-2015 is week 72 (sim week 56); 2-July-2017 is the last date that prints - week 183 (sim week 167)
endweek<-190
nseps<-(167-startweek)/4   # end
plot(1,xlim=c(startweek,endweek),ylim=c(0,15),xaxt="n",xlab="Epidemic week",ylab="Weekly incidence",pch=20,main="With STI")
axis(1,at=seq(startweek,endweek,by=nseps),labels=FALSE,par(tcl=-0.5))
axis(1,c((startweek):(endweek)),thefile[(startweek+weekIndexCase-1):(endweek+weekIndexCase-1),11],par(tcl=0),lty=0)

display_runs<-200
avgweekly<-array(0,c(display_runs,715))
sextransevents<-array(0,c(display_runs,715))
for(i in 1:display_runs)
{ weeklies<-matrix(c(results[i,1:5000,12],NA,NA,NA,NA,NA),nr=7,ncol=715) #matrix of new infecteds cut into weeks
  weeklies[which(is.na(weeklies))]<-0   # include zeros in the sum for each week
  yres<-colSums(weeklies)               # for each run, get the sum of new cases per week over the course of the epidemic
  avgweekly[i,]<-yres                   # store the weekly new case sum for each run
  xres<-c(1:715)                        # set up x axis by weeks
  lines(xres,yres,col="pink",lwd=0.1)   # plot each run as weekly new cases 

  weeklyST<-array(c(results[i,1:5000,10],NA,NA,NA,NA,NA),c(7,715)) #matrix of new STevents cut into weeks
  
  for(w in 1:5000+5){
    if(is.na(weeklyST[w])){weeklyST[w]<-weeklyST[w-1]};
  }
  weeklyST[which(is.na(weeklyST))]<-0  
  weeklynewst<-weeklyST[7,]
  newstis<-array(0,715)
  for(v in 2:715)
  {if(weeklynewst[v]>weeklynewst[v-1]){newstis[v]<-1}}
  sextransevents[i,]<-newstis
}

meanweekly<-colMeans(avgweekly,na.rm = T)
lines(xres,meanweekly,col="darkorchid3",lwd=1)             #stoch average
SEMweekly<-apply(avgweekly,2,std.error,na.rm=T)
meanplus<-meanweekly+SEMweekly
meanminus<-meanweekly-SEMweekly
lines(xres,meanplus,col="darkorchid1",lwd=0.5)       #stoch SEM
lines(xres,meanminus,col="darkorchid1",lwd=0.5)      #stoch SEM

avgweekly[,70]     # find a good run with a tail distribution
arun<-84            # an example run 9 and 29 works too
lines(xres,avgweekly[arun,],col="red",lwd=1.5)  # one example run

sextransevents[which(sextransevents==0)]<-NA   # include zeros in the sum for each week
points(xres,(sextransevents[arun,]-1),col="turquoise3",pch=16,cex=0.8)

xpts<-(thefile[,4])-weekIndexCase
points((thefile[,8])~xpts,pch=20,cex=0.5,col="black")

legend(120, 15, c("Example stochastic run","Sexual transmission event"), pch=16,col = c("red","turquoise3"),adj = c(0, 0.6))

 dev.off()
