# Supplementary material for: Potential Impact of Sexual Transmission on Ebola Virus Epidemiology: Sierra Leone as a Case Study
Source: PLoS Negl Trop Dis. 2016 May 2;10(5):e0004676. doi: 10.1371/journal.pntd.0004676 (PMC4852896; doi:10.1371/journal.pntd.0004676)
Supplement: S2 Appendix — Sierra Leone incidence data. As reported by the World Health Organization on their Ebola outbreak data web page. Parameter Estimation (SEIR). Implementing deterministic EVD models (SEIR, SEICR). Implementing sensitivity analysis. Implementing Monte Carlo simulations of EVD models. Summary statistics of Monte Carlo simulations. (ZIP) [file pntd.0004676.s007.zip › Supplemental Materials Appendix 2 TOPUBLISH/Stoch_STI_6mo_summaries_1000_eta0005.csv]

test "R0" "eta" "p" "q" "alpha" "stiTotalNumCases" "stiTotNumSTIcases" "stiNoMoreEICs" "stiDayLastCase" "stiEpidemicPeakNew" "stiDayEpidemicPeakNew"
1 "6 month conv period" "2.133485" "5e-04" "0.346494" "0.271890410958904" "0.00559910414333707" "2" "0" "3" "1" "1" "1"
2 "6 month conv period" "2.133485" "5e-04" "0.346494" "0.271890410958904" "0.00559910414333707" "56996" "127" "2420" "1300" "378" "181"
3 "6 month conv period" "2.133485" "5e-04" "0.346494" "0.271890410958904" "0.00559910414333707" "2" "0" "98" "2" "1" "1"
4 "6 month conv period" "2.133485" "5e-04" "0.346494" "0.271890410958904" "0.00559910414333707" "7491" "20" "1977" "1230" "65" "160"
5 "6 month conv period" "2.133485" "5e-04" "0.346494" "0.271890410958904" "0.00559910414333707" "3" "0" "60" "13" "1" "1"
6 "6 month conv period" "2.133485" "5e-04" "0.346494" "0.271890410958904" "0.00559910414333707" "37977" "99" "1931" "1084" "246" "197"
7 "6 month conv period" "2.133485" "5e-04" "0.346494" "0.271890410958904" "0.00559910414333707" "2" "0" "613" "8" "1" "1"
8 "6 month conv period" "2.133485" "5e-04" "0.346494" "0.271890410958904" "0.00559910414333707" "473" "0" "1414" "385" "7" "99"
9 "6 month conv period" "2.133485" "5e-04" "0.346494" "0.271890410958904" "0.00559910414333707" "4212" "18" "1440" "740" "32" "220"
10 "6 month conv period" "2.133485" "5e-04" "0.346494" "0.271890410958904" "0.00559910414333707" "19360" "63" "1670" "678" "140" "174"
11 "6 month conv period" "2.133485" "5e-04" "0.346494" "0.271890410958904" "0.00559910414333707" "2" "0" "31" "1" "1" "1"
12 "6 month conv period" "2.133485" "5e-04" "0.346494" "0.271890410958904" "0.00559910414333707" "11" "0" "224" "62" "2" "17"
13 "6 month conv period" "2.133485" "5e-04" "0.346494" "0.271890410958904" "0.00559910414333707" "47826" "116" "1725" "897" "300" "176"
14 "6 month conv period" "2.133485" "5e-04" "0.346494" "0.271890410958904" "0.00559910414333707" "1" "0" "1" "1" "1" "1"
15 "6 month conv period" "2.133485" "5e-04" "0.346494" "0.271890410958904" "0.00559910414333707" "1" "0" "169" "1" "1" "1"
16 "6 month conv period" "2.133485" "5e-04" "0.346494" "0.271890410958904" "0.00559910414333707" "19447" "49" "1681" "1087" "139" "183"
17 "6 month conv period" "2.133485" "5e-04" "0.346494" "0.271890410958904" "0.00559910414333707" "1" "0" "1" "1" "1" "1"
18 "6 month conv period" "2.133485" "5e-04" "0.346494" "0.271890410958904" "0.00559910414333707" "6973" "15" "1740" "597" "63" "185"
19 "6 month conv period" "2.133485" "5e-04" "0.346494" "0.271890410958904" "0.00559910414333707" "93631" "233" "2109" "1698" "607" "190"
20 "6 month conv period" "2.133485" "5e-04" "0.346494" "0.271890410958904" "0.00559910414333707" "2" "0" "33" "1" "1" "1"
21 "6 month conv period" "2.133485" "5e-04" "0.346494" "0.271890410958904" "0.00559910414333707" "1" "0" "306" "1" "1" "1"
22 "6 month conv period" "2.133485" "5e-04" "0.346494" "0.271890410958904" "0.00559910414333707" "2557" "8" "1636" "986" "25" "200"
23 "6 month conv period" "2.133485" "5e-04" "0.346494" "0.271890410958904" "0.00559910414333707" "15504" "34" "1624" "683" "122" "169"
24 "6 month conv period" "2.133485" "5e-04" "0.346494" "0.271890410958904" "0.00559910414333707" "1" "0" "1" "1" "1" "1"
25 "6 month conv period" "2.133485" "5e-04" "0.346494" "0.271890410958904" "0.00559910414333707" "1" "0" "1" "1" "1" "1"
26 "6 month conv period" "2.133485" "5e-04" "0.346494" "0.271890410958904" "0.00559910414333707" "2736" "13" "1586" "605" "23" "170"
27 "6 month conv period" "2.133485" "5e-04" "0.346494" "0.271890410958904" "0.00559910414333707" "1100" "2" "1330" "565" "12" "182"
28 "6 month conv period" "2.133485" "5e-04" "0.346494" "0.271890410958904" "0.00559910414333707" "29333" "71" "2472" "1172" "209" "199"
29 "6 month conv period" "2.133485" "5e-04" "0.346494" "0.271890410958904" "0.00559910414333707" "18097" "49" "2319" "1306" "128" "188"
30 "6 month conv period" "2.133485" "5e-04" "0.346494" "0.271890410958904" "0.00559910414333707" "13395" "34" "1785" "878" "108" "202"
31 "6 month conv period" "2.133485" "5e-04" "0.346494" "0.271890410958904" "0.00559910414333707" "1" "0" "34" "1" "1" "1"
32 "6 month conv period" "2.133485" "5e-04" "0.346494" "0.271890410958904" "0.00559910414333707" "684" "3" "1211" "511" "8" "166"
33 "6 month conv period" "2.133485" "5e-04" "0.346494" "0.271890410958904" "0.00559910414333707" "10338" "31" "1777" "861" "79" "179"
34 "6 month conv period" "2.133485" "5e-04" "0.346494" "0.271890410958904" "0.00559910414333707" "1" "0" "1" "1" "1" "1"
35 "6 month conv period" "2.133485" "5e-04" "0.346494" "0.271890410958904" "0.00559910414333707" "18568" "56" "2214" "947" "123" "184"
36 "6 month conv period" "2.133485" "5e-04" "0.346494" "0.271890410958904" "0.00559910414333707" "1" "0" "1" "1" "1" "1"
37 "6 month conv period" "2.133485" "5e-04" "0.346494" "0.271890410958904" "0.00559910414333707" "7425" "18" "1458" "692" "58" "177"
38 "6 month conv period" "2.133485" "5e-04" "0.346494" "0.271890410958904" "0.00559910414333707" "1" "0" "1" "1" "1" "1"
39 "6 month conv period" "2.133485" "5e-04" "0.346494" "0.271890410958904" "0.00559910414333707" "17850" "41" "1628" "846" "131" "191"
40 "6 month conv period" "2.133485" "5e-04" "0.346494" "0.271890410958904" "0.00559910414333707" "1" "0" "1" "1" "1" "1"
41 "6 month conv period" "2.133485" "5e-04" "0.346494" "0.271890410958904" "0.00559910414333707" "1" "0" "1" "1" "1" "1"
42 "6 month conv period" "2.133485" "5e-04" "0.346494" "0.271890410958904" "0.00559910414333707" "65683" "184" "1930" "1470" "424" "188"
43 "6 month conv period" "2.133485" "5e-04" "0.346494" "0.271890410958904" "0.00559910414333707" "1" "0" "1" "1" "1" "1"
44 "6 month conv period" "2.133485" "5e-04" "0.346494" "0.271890410958904" "0.00559910414333707" "73498" "169" "1988" "1234" "484" "176"
45 "6 month conv period" "2.133485" "5e-04" "0.346494" "0.271890410958904" "0.00559910414333707" "1" "0" "3" "1" "1" "1"
46 "6 month conv period" "2.133485" "5e-04" "0.346494" "0.271890410958904" "0.00559910414333707" "7779" "29" "1745" "892" "55" "175"
47 "6 month conv period" "2.133485" "5e-04" "0.346494" "0.271890410958904" "0.00559910414333707" "4" "0" "42" "5" "1" "1"
48 "6 month conv period" "2.133485" "5e-04" "0.346494" "0.271890410958904" "0.00559910414333707" "14885" "47" "2145" "784" "114" "188"
49 "6 month conv period" "2.133485" "5e-04" "0.346494" "0.271890410958904" "0.00559910414333707" "561" "2" "1491" "446" "11" "242"
50 "6 month conv period" "2.133485" "5e-04" "0.346494" "0.271890410958904" "0.00559910414333707" "19631" "49" "1715" "920" "131" "175"
51 "6 month conv period" "2.133485" "5e-04" "0.346494" "0.271890410958904" "0.00559910414333707" "1" "0" "1" "1" "1" "1"
52 "6 month conv period" "2.133485" "5e-04" "0.346494" "0.271890410958904" "0.00559910414333707" "50901" "131" "2093" "885" "335" "160"
53 "6 month conv period" "2.133485" "5e-04" "0.346494" "0.271890410958904" "0.00559910414333707" "27033" "86" "3178" "1174" "186" "173"
54 "6 month conv period" "2.133485" "5e-04" "0.346494" "0.271890410958904" "0.00559910414333707" "1" "0" "315" "1" "1" "1"
55 "6 month conv period" "2.133485" "5e-04" "0.346494" "0.271890410958904" "0.00559910414333707" "1" "0" "1" "1" "1" "1"
56 "6 month conv period" "2.133485" "5e-04" "0.346494" "0.271890410958904" "0.00559910414333707" "2" "0" "43" "1" "1" "1"
57 "6 month conv period" "2.133485" "5e-04" "0.346494" "0.271890410958904" "0.00559910414333707" "3" "0" "47" "11" "1" "1"
58 "6 month conv period" "2.133485" "5e-04" "0.346494" "0.271890410958904" "0.00559910414333707" "20677" "57" "2294" "1005" "141" "195"
59 "6 month conv period" "2.133485" "5e-04" "0.346494" "0.271890410958904" "0.00559910414333707" "4" "0" "83" "15" "1" "1"
60 "6 month conv period" "2.133485" "5e-04" "0.346494" "0.271890410958904" "0.00559910414333707" "1" "0" "97" "1" "1" "1"
61 "6 month conv period" "2.133485" "5e-04" "0.346494" "0.271890410958904" "0.00559910414333707" "1" "0" "1" "1" "1" "1"
62 "6 month conv period" "2.133485" "5e-04" "0.346494" "0.271890410958904" "0.00559910414333707" "2864" "7" "2167" "1257" "27" "203"
63 "6 month conv period" "2.133485" "5e-04" "0.346494" "0.271890410958904" "0.00559910414333707" "8311" "11" "2091" "972" "61" "184"
64 "6 month conv period" "2.133485" "5e-04" "0.346494" "0.271890410958904" "0.00559910414333707" "1" "0" "2" "1" "1" "1"
65 "6 month conv period" "2.133485" "5e-04" "0.346494" "0.271890410958904" "0.00559910414333707" "1" "0" "134" "1" "1" "1"
66 "6 month conv period" "2.133485" "5e-04" "0.346494" "0.271890410958904" "0.00559910414333707" "245" "0" "1118" "483" "3" "172"
67 "6 month conv period" "2.133485" "5e-04" "0.346494" "0.271890410958904" "0.00559910414333707" "2" "0" "21" "20" "1" "1"
68 "6 month conv period" "2.133485" "5e-04" "0.346494" "0.271890410958904" "0.00559910414333707" "42809" "121" "1936" "1095" "278" "204"
69 "6 month conv period" "2.133485" "5e-04" "0.346494" "0.271890410958904" "0.00559910414333707" "21155" "53" "1698" "753" "162" "179"
70 "6 month conv period" "2.133485" "5e-04" "0.346494" "0.271890410958904" "0.00559910414333707" "3" "0" "14" "11" "1" "1"
71 "6 month conv period" "2.133485" "5e-04" "0.346494" "0.271890410958904" "0.00559910414333707" "26512" "53" "2477" "1486" "183" "195"
72 "6 month conv period" "2.133485" "5e-04" "0.346494" "0.271890410958904" "0.00559910414333707" "1" "0" "1" "1" "1" "1"
73 "6 month conv period" "2.133485" "5e-04" "0.346494" "0.271890410958904" "0.00559910414333707" "1" "0" "2" "1" "1" "1"
74 "6 month conv period" "2.133485" "5e-04" "0.346494" "0.271890410958904" "0.00559910414333707" "25" "0" "913" "160" "3" "106"
75 "6 month conv period" "2.133485" "5e-04" "0.346494" "0.271890410958904" "0.00559910414333707" "30014" "64" "2036" "662" "205" "176"
76 "6 month conv period" "2.133485" "5e-04" "0.346494" "0.271890410958904" "0.00559910414333707" "30878" "89" "1992" "1040" "222" "169"
77 "6 month conv period" "2.133485" "5e-04" "0.346494" "0.271890410958904" "0.00559910414333707" "1" "0" "1" "1" "1" "1"
78 "6 month conv period" "2.133485" "5e-04" "0.346494" "0.271890410958904" "0.00559910414333707" "1" "0" "1" "1" "1" "1"
79 "6 month conv period" "2.133485" "5e-04" "0.346494" "0.271890410958904" "0.00559910414333707" "22069" "49" "1787" "932" "153" "161"
80 "6 month conv period" "2.133485" "5e-04" "0.346494" "0.271890410958904" "0.00559910414333707" "19188" "54" "1825" "1078" "142" "186"
81 "6 month conv period" "2.133485" "5e-04" "0.346494" "0.271890410958904" "0.00559910414333707" "21351" "53" "1746" "904" "156" "201"
82 "6 month conv period" "2.133485" "5e-04" "0.346494" "0.271890410958904" "0.00559910414333707" "18655" "57" "1950" "1201" "132" "178"
83 "6 month conv period" "2.133485" "5e-04" "0.346494" "0.271890410958904" "0.00559910414333707" "4815" "18" "1570" "621" "37" "182"
84 "6 month conv period" "2.133485" "5e-04" "0.346494" "0.271890410958904" "0.00559910414333707" "9222" "29" "1735" "1291" "69" "178"
85 "6 month conv period" "2.133485" "5e-04" "0.346494" "0.271890410958904" "0.00559910414333707" "11773" "32" "2143" "1009" "78" "215"
86 "6 month conv period" "2.133485" "5e-04" "0.346494" "0.271890410958904" "0.00559910414333707" "31130" "81" "2080" "1149" "218" "185"
87 "6 month conv period" "2.133485" "5e-04" "0.346494" "0.271890410958904" "0.00559910414333707" "11827" "32" "1777" "654" "90" "186"
88 "6 month conv period" "2.133485" "5e-04" "0.346494" "0.271890410958904" "0.00559910414333707" "11215" "29" "1639" "906" "83" "213"
89 "6 month conv period" "2.133485" "5e-04" "0.346494" "0.271890410958904" "0.00559910414333707" "1" "0" "1" "1" "1" "1"
90 "6 month conv period" "2.133485" "5e-04" "0.346494" "0.271890410958904" "0.00559910414333707" "54" "0" "493" "201" "4" "163"
91 "6 month conv period" "2.133485" "5e-04" "0.346494" "0.271890410958904" "0.00559910414333707" "8719" "19" "1819" "758" "64" "196"
92 "6 month conv period" "2.133485" "5e-04" "0.346494" "0.271890410958904" "0.00559910414333707" "1788" "3" "1262" "629" "18" "176"
93 "6 month conv period" "2.133485" "5e-04" "0.346494" "0.271890410958904" "0.00559910414333707" "7" "0" "161" "64" "1" "1"
94 "6 month conv period" "2.133485" "5e-04" "0.346494" "0.271890410958904" "0.00559910414333707" "1" "0" "349" "1" "1" "1"
95 "6 month conv period" "2.133485" "5e-04" "0.346494" "0.271890410958904" "0.00559910414333707" "1" "0" "1" "1" "1" "1"
96 "6 month conv period" "2.133485" "5e-04" "0.346494" "0.271890410958904" "0.00559910414333707" "1" "0" "2" "1" "1" "1"
97 "6 month conv period" "2.133485" "5e-04" "0.346494" "0.271890410958904" "0.00559910414333707" "1" "0" "10" "1" "1" "1"
98 "6 month conv period" "2.133485" "5e-04" "0.346494" "0.271890410958904" "0.00559910414333707" "8370" "22" "1755" "1093" "61" "173"
99 "6 month conv period" "2.133485" "5e-04" "0.346494" "0.271890410958904" "0.00559910414333707" "1" "0" "1" "1" "1" "1"
100 "6 month conv period" "2.133485" "5e-04" "0.346494" "0.271890410958904" "0.00559910414333707" "1" "0" "124" "1" "1" "1"
101 "6 month conv period" "2.133485" "5e-04" "0.346494" "0.271890410958904" "0.00559910414333707" "1" "0" "1" "1" "1" "1"
102 "6 month conv period" "2.133485" "5e-04" "0.346494" "0.271890410958904" "0.00559910414333707" "15870" "54" "1791" "819" "123" "179"
103 "6 month conv period" "2.133485" "5e-04" "0.346494" "0.271890410958904" "0.00559910414333707" "48122" "135" "2386" "1999" "325" "179"
104 "6 month conv period" "2.133485" "5e-04" "0.346494" "0.271890410958904" "0.00559910414333707" "19578" "57" "2089" "1312" "133" "193"
105 "6 month conv period" "2.133485" "5e-04" "0.346494" "0.271890410958904" "0.00559910414333707" "20594" "46" "2138" "959" "134" "159"
106 "6 month conv period" "2.133485" "5e-04" "0.346494" "0.271890410958904" "0.00559910414333707" "4" "0" "177" "37" "1" "1"
107 "6 month conv period" "2.133485" "5e-04" "0.346494" "0.271890410958904" "0.00559910414333707" "1" "0" "1" "1" "1" "1"
108 "6 month conv period" "2.133485" "5e-04" "0.346494" "0.271890410958904" "0.00559910414333707" "1" "0" "2" "1" "1" "1"
109 "6 month conv period" "2.133485" "5e-04" "0.346494" "0.271890410958904" "0.00559910414333707" "2640" "1" "1874" "431" "27" "174"
110 "6 month conv period" "2.133485" "5e-04" "0.346494" "0.271890410958904" "0.00559910414333707" "155" "0" "684" "328" "4" "151"
111 "6 month conv period" "2.133485" "5e-04" "0.346494" "0.271890410958904" "0.00559910414333707" "7547" "22" "2049" "675" "62" "184"
112 "6 month conv period" "2.133485" "5e-04" "0.346494" "0.271890410958904" "0.00559910414333707" "2" "0" "6" "1" "1" "1"
113 "6 month conv period" "2.133485" "5e-04" "0.346494" "0.271890410958904" "0.00559910414333707" "1" "0" "1" "1" "1" "1"
114 "6 month conv period" "2.133485" "5e-04" "0.346494" "0.271890410958904" "0.00559910414333707" "1" "0" "2" "1" "1" "1"
115 "6 month conv period" "2.133485" "5e-04" "0.346494" "0.271890410958904" "0.00559910414333707" "54615" "150" "1769" "1349" "345" "160"
116 "6 month conv period" "2.133485" "5e-04" "0.346494" "0.271890410958904" "0.00559910414333707" "19238" "63" "1697" "913" "139" "195"
117 "6 month conv period" "2.133485" "5e-04" "0.346494" "0.271890410958904" "0.00559910414333707" "2" "0" "7" "6" "1" "1"
118 "6 month conv period" "2.133485" "5e-04" "0.346494" "0.271890410958904" "0.00559910414333707" "9" "0" "374" "63" "1" "1"
119 "6 month conv period" "2.133485" "5e-04" "0.346494" "0.271890410958904" "0.00559910414333707" "4177" "13" "1572" "782" "38" "211"
120 "6 month conv period" "2.133485" "5e-04" "0.346494" "0.271890410958904" "0.00559910414333707" "2" "0" "196" "15" "1" "1"
121 "6 month conv period" "2.133485" "5e-04" "0.346494" "0.271890410958904" "0.00559910414333707" "10505" "26" "1669" "822" "82" "194"
122 "6 month conv period" "2.133485" "5e-04" "0.346494" "0.271890410958904" "0.00559910414333707" "1" "0" "1" "1" "1" "1"
123 "6 month conv period" "2.133485" "5e-04" "0.346494" "0.271890410958904" "0.00559910414333707" "27814" "71" "2684" "1184" "185" "169"
124 "6 month conv period" "2.133485" "5e-04" "0.346494" "0.271890410958904" "0.00559910414333707" "31519" "71" "2069" "1011" "214" "190"
125 "6 month conv period" "2.133485" "5e-04" "0.346494" "0.271890410958904" "0.00559910414333707" "1" "0" "78" "1" "1" "1"
126 "6 month conv period" "2.133485" "5e-04" "0.346494" "0.271890410958904" "0.00559910414333707" "782" "1" "1224" "428" "8" "155"
127 "6 month conv period" "2.133485" "5e-04" "0.346494" "0.271890410958904" "0.00559910414333707" "170" "1" "1247" "263" "5" "137"
128 "6 month conv period" "2.133485" "5e-04" "0.346494" "0.271890410958904" "0.00559910414333707" "1" "0" "2" "1" "1" "1"
129 "6 month conv period" "2.133485" "5e-04" "0.346494" "0.271890410958904" "0.00559910414333707" "2" "0" "22" "18" "1" "1"
130 "6 month conv period" "2.133485" "5e-04" "0.346494" "0.271890410958904" "0.00559910414333707" "1" "0" "25" "1" "1" "1"
131 "6 month conv period" "2.133485" "5e-04" "0.346494" "0.271890410958904" "0.00559910414333707" "33753" "89" "1945" "1103" "250" "188"
132 "6 month conv period" "2.133485" "5e-04" "0.346494" "0.271890410958904" "0.00559910414333707" "38229" "118" "2591" "1257" "246" "179"
133 "6 month conv period" "2.133485" "5e-04" "0.346494" "0.271890410958904" "0.00559910414333707" "54632" "145" "2011" "1044" "356" "198"
134 "6 month conv period" "2.133485" "5e-04" "0.346494" "0.271890410958904" "0.00559910414333707" "11585" "20" "1664" "1219" "75" "181"
135 "6 month conv period" "2.133485" "5e-04" "0.346494" "0.271890410958904" "0.00559910414333707" "85872" "214" "1930" "1116" "562" "169"
136 "6 month conv period" "2.133485" "5e-04" "0.346494" "0.271890410958904" "0.00559910414333707" "8" "0" "284" "64" "1" "1"
137 "6 month conv period" "2.133485" "5e-04" "0.346494" "0.271890410958904" "0.00559910414333707" "19503" "37" "1858" "1049" "140" "200"
138 "6 month conv period" "2.133485" "5e-04" "0.346494" "0.271890410958904" "0.00559910414333707" "1667" "7" "1655" "745" "20" "159"
139 "6 month conv period" "2.133485" "5e-04" "0.346494" "0.271890410958904" "0.00559910414333707" "1" "0" "1" "1" "1" "1"
140 "6 month conv period" "2.133485" "5e-04" "0.346494" "0.271890410958904" "0.00559910414333707" "3" "0" "586" "45" "1" "1"
141 "6 month conv period" "2.133485" "5e-04" "0.346494" "0.271890410958904" "0.00559910414333707" "24094" "58" "1865" "1182" "157" "186"
142 "6 month conv period" "2.133485" "5e-04" "0.346494" "0.271890410958904" "0.00559910414333707" "1" "0" "2" "1" "1" "1"
143 "6 month conv period" "2.133485" "5e-04" "0.346494" "0.271890410958904" "0.00559910414333707" "1" "0" "1" "1" "1" "1"
144 "6 month conv period" "2.133485" "5e-04" "0.346494" "0.271890410958904" "0.00559910414333707" "1" "0" "1" "1" "1" "1"
145 "6 month conv period" "2.133485" "5e-04" "0.346494" "0.271890410958904" "0.00559910414333707" "8" "0" "257" "44" "1" "1"
146 "6 month conv period" "2.133485" "5e-04" "0.346494" "0.271890410958904" "0.00559910414333707" "1" "0" "3" "1" "1" "1"
147 "6 month conv period" "2.133485" "5e-04" "0.346494" "0.271890410958904" "0.00559910414333707" "10" "0" "127" "31" "2" "10"
148 "6 month conv period" "2.133485" "5e-04" "0.346494" "0.271890410958904" "0.00559910414333707" "1" "0" "1" "1" "1" "1"
149 "6 month conv period" "2.133485" "5e-04" "0.346494" "0.271890410958904" "0.00559910414333707" "32550" "85" "1948" "904" "234" "191"
150 "6 month conv period" "2.133485" "5e-04" "0.346494" "0.271890410958904" "0.00559910414333707" "14389" "38" "1741" "767" "112" "181"
151 "6 month conv period" "2.133485" "5e-04" "0.346494" "0.271890410958904" "0.00559910414333707" "1" "0" "1" "1" "1" "1"
152 "6 month conv period" "2.133485" "5e-04" "0.346494" "0.271890410958904" "0.00559910414333707" "2" "0" "286" "11" "1" "1"
153 "6 month conv period" "2.133485" "5e-04" "0.346494" "0.271890410958904" "0.00559910414333707" "6736" "12" "2427" "707" "47" "157"
154 "6 month conv period" "2.133485" "5e-04" "0.346494" "0.271890410958904" "0.00559910414333707" "1841" "6" "1263" "565" "16" "183"
155 "6 month conv period" "2.133485" "5e-04" "0.346494" "0.271890410958904" "0.00559910414333707" "8713" "19" "1720" "648" "73" "194"
156 "6 month conv period" "2.133485" "5e-04" "0.346494" "0.271890410958904" "0.00559910414333707" "4535" "10" "1908" "846" "37" "191"
157 "6 month conv period" "2.133485" "5e-04" "0.346494" "0.271890410958904" "0.00559910414333707" "28563" "81" "2001" "1476" "187" "161"
158 "6 month conv period" "2.133485" "5e-04" "0.346494" "0.271890410958904" "0.00559910414333707" "2" "0" "3" "1" "1" "1"
159 "6 month conv period" "2.133485" "5e-04" "0.346494" "0.271890410958904" "0.00559910414333707" "1" "0" "1" "1" "1" "1"
160 "6 month conv period" "2.133485" "5e-04" "0.346494" "0.271890410958904" "0.00559910414333707" "1118" "1" "1615" "663" "12" "150"
161 "6 month conv period" "2.133485" "5e-04" "0.346494" "0.271890410958904" "0.00559910414333707" "488" "0" "911" "453" "7" "151"
162 "6 month conv period" "2.133485" "5e-04" "0.346494" "0.271890410958904" "0.00559910414333707" "1" "0" "3" "1" "1" "1"
163 "6 month conv period" "2.133485" "5e-04" "0.346494" "0.271890410958904" "0.00559910414333707" "11394" "40" "1815" "864" "80" "199"
164 "6 month conv period" "2.133485" "5e-04" "0.346494" "0.271890410958904" "0.00559910414333707" "2" "0" "162" "2" "1" "1"
165 "6 month conv period" "2.133485" "5e-04" "0.346494" "0.271890410958904" "0.00559910414333707" "1" "0" "3" "1" "1" "1"
166 "6 month conv period" "2.133485" "5e-04" "0.346494" "0.271890410958904" "0.00559910414333707" "20913" "62" "1938" "973" "162" "177"
167 "6 month conv period" "2.133485" "5e-04" "0.346494" "0.271890410958904" "0.00559910414333707" "11798" "21" "1571" "782" "78" "178"
168 "6 month conv period" "2.133485" "5e-04" "0.346494" "0.271890410958904" "0.00559910414333707" "21201" "51" "2621" "1059" "146" "213"
169 "6 month conv period" "2.133485" "5e-04" "0.346494" "0.271890410958904" "0.00559910414333707" "1" "0" "4" "1" "1" "1"
170 "6 month conv period" "2.133485" "5e-04" "0.346494" "0.271890410958904" "0.00559910414333707" "1" "0" "2" "1" "1" "1"
171 "6 month conv period" "2.133485" "5e-04" "0.346494" "0.271890410958904" "0.00559910414333707" "1" "0" "51" "1" "1" "1"
172 "6 month conv period" "2.133485" "5e-04" "0.346494" "0.271890410958904" "0.00559910414333707" "1641" "6" "1721" "543" "16" "224"
173 "6 month conv period" "2.133485" "5e-04" "0.346494" "0.271890410958904" "0.00559910414333707" "1" "0" "2" "1" "1" "1"
174 "6 month conv period" "2.133485" "5e-04" "0.346494" "0.271890410958904" "0.00559910414333707" "1" "0" "2" "1" "1" "1"
175 "6 month conv period" "2.133485" "5e-04" "0.346494" "0.271890410958904" "0.00559910414333707" "1" "0" "2" "1" "1" "1"
176 "6 month conv period" "2.133485" "5e-04" "0.346494" "0.271890410958904" "0.00559910414333707" "12081" "29" "2362" "759" "98" "176"
177 "6 month conv period" "2.133485" "5e-04" "0.346494" "0.271890410958904" "0.00559910414333707" "1" "0" "1" "1" "1" "1"
178 "6 month conv period" "2.133485" "5e-04" "0.346494" "0.271890410958904" "0.00559910414333707" "2" "0" "918" "18" "1" "1"
179 "6 month conv period" "2.133485" "5e-04" "0.346494" "0.271890410958904" "0.00559910414333707" "27359" "90" "2021" "1214" "177" "176"
180 "6 month conv period" "2.133485" "5e-04" "0.346494" "0.271890410958904" "0.00559910414333707" "10087" "24" "1950" "697" "79" "196"
181 "6 month conv period" "2.133485" "5e-04" "0.346494" "0.271890410958904" "0.00559910414333707" "1" "0" "1" "1" "1" "1"
182 "6 month conv period" "2.133485" "5e-04" "0.346494" "0.271890410958904" "0.00559910414333707" "47394" "115" "2549" "1326" "327" "195"
183 "6 month conv period" "2.133485" "5e-04" "0.346494" "0.271890410958904" "0.00559910414333707" "1" "0" "1" "1" "1" "1"
184 "6 month conv period" "2.133485" "5e-04" "0.346494" "0.271890410958904" "0.00559910414333707" "37478" "100" "2504" "955" "266" "191"
185 "6 month conv period" "2.133485" "5e-04" "0.346494" "0.271890410958904" "0.00559910414333707" "1" "0" "43" "1" "1" "1"
186 "6 month conv period" "2.133485" "5e-04" "0.346494" "0.271890410958904" "0.00559910414333707" "28046" "69" "1924" "1192" "175" "186"
187 "6 month conv period" "2.133485" "5e-04" "0.346494" "0.271890410958904" "0.00559910414333707" "68590" "180" "1906" "1429" "455" "189"
188 "6 month conv period" "2.133485" "5e-04" "0.346494" "0.271890410958904" "0.00559910414333707" "1" "0" "3" "1" "1" "1"
189 "6 month conv period" "2.133485" "5e-04" "0.346494" "0.271890410958904" "0.00559910414333707" "1" "0" "2" "1" "1" "1"
190 "6 month conv period" "2.133485" "5e-04" "0.346494" "0.271890410958904" "0.00559910414333707" "1" "0" "6" "1" "1" "1"
191 "6 month conv period" "2.133485" "5e-04" "0.346494" "0.271890410958904" "0.00559910414333707" "37924" "101" "1905" "1172" "248" "169"
192 "6 month conv period" "2.133485" "5e-04" "0.346494" "0.271890410958904" "0.00559910414333707" "17520" "50" "2122" "823" "129" "184"
193 "6 month conv period" "2.133485" "5e-04" "0.346494" "0.271890410958904" "0.00559910414333707" "1" "0" "30" "1" "1" "1"
194 "6 month conv period" "2.133485" "5e-04" "0.346494" "0.271890410958904" "0.00559910414333707" "19294" "41" "1946" "898" "132" "167"
195 "6 month conv period" "2.133485" "5e-04" "0.346494" "0.271890410958904" "0.00559910414333707" "19555" "39" "1931" "875" "136" "176"
196 "6 month conv period" "2.133485" "5e-04" "0.346494" "0.271890410958904" "0.00559910414333707" "6070" "18" "1562" "769" "53" "172"
197 "6 month conv period" "2.133485" "5e-04" "0.346494" "0.271890410958904" "0.00559910414333707" "6345" "23" "1881" "1628" "58" "201"
198 "6 month conv period" "2.133485" "5e-04" "0.346494" "0.271890410958904" "0.00559910414333707" "1" "0" "1" "1" "1" "1"
199 "6 month conv period" "2.133485" "5e-04" "0.346494" "0.271890410958904" "0.00559910414333707" "1" "0" "3" "1" "1" "1"
200 "6 month conv period" "2.133485" "5e-04" "0.346494" "0.271890410958904" "0.00559910414333707" "3" "0" "140" "18" "1" "1"
201 "6 month conv period" "2.133485" "5e-04" "0.346494" "0.271890410958904" "0.00559910414333707" "8688" "17" "1566" "1048" "64" "194"
202 "6 month conv period" "2.133485" "5e-04" "0.346494" "0.271890410958904" "0.00559910414333707" "1" "0" "50" "1" "1" "1"
203 "6 month conv period" "2.133485" "5e-04" "0.346494" "0.271890410958904" "0.00559910414333707" "1" "0" "1" "1" "1" "1"
204 "6 month conv period" "2.133485" "5e-04" "0.346494" "0.271890410958904" "0.00559910414333707" "3160" "6" "1825" "628" "34" "180"
205 "6 month conv period" "2.133485" "5e-04" "0.346494" "0.271890410958904" "0.00559910414333707" "22879" "49" "1930" "1506" "153" "180"
206 "6 month conv period" "2.133485" "5e-04" "0.346494" "0.271890410958904" "0.00559910414333707" "12037" "25" "2272" "835" "93" "173"
207 "6 month conv period" "2.133485" "5e-04" "0.346494" "0.271890410958904" "0.00559910414333707" "15882" "35" "1441" "960" "108" "188"
208 "6 month conv period" "2.133485" "5e-04" "0.346494" "0.271890410958904" "0.00559910414333707" "18" "0" "350" "121" "2" "87"
209 "6 month conv period" "2.133485" "5e-04" "0.346494" "0.271890410958904" "0.00559910414333707" "2342" "8" "1871" "546" "26" "188"
210 "6 month conv period" "2.133485" "5e-04" "0.346494" "0.271890410958904" "0.00559910414333707" "227" "0" "1404" "299" "5" "161"
211 "6 month conv period" "2.133485" "5e-04" "0.346494" "0.271890410958904" "0.00559910414333707" "1" "0" "267" "1" "1" "1"
212 "6 month conv period" "2.133485" "5e-04" "0.346494" "0.271890410958904" "0.00559910414333707" "36667" "105" "1994" "1373" "236" "187"
213 "6 month conv period" "2.133485" "5e-04" "0.346494" "0.271890410958904" "0.00559910414333707" "81463" "225" "2367" "1121" "526" "176"
214 "6 month conv period" "2.133485" "5e-04" "0.346494" "0.271890410958904" "0.00559910414333707" "212" "2" "918" "730" "4" "122"
215 "6 month conv period" "2.133485" "5e-04" "0.346494" "0.271890410958904" "0.00559910414333707" "1" "0" "289" "1" "1" "1"
216 "6 month conv period" "2.133485" "5e-04" "0.346494" "0.271890410958904" "0.00559910414333707" "1" "0" "262" "1" "1" "1"
217 "6 month conv period" "2.133485" "5e-04" "0.346494" "0.271890410958904" "0.00559910414333707" "65489" "167" "2148" "1134" "427" "180"
218 "6 month conv period" "2.133485" "5e-04" "0.346494" "0.271890410958904" "0.00559910414333707" "2857" "7" "1772" "672" "24" "162"
219 "6 month conv period" "2.133485" "5e-04" "0.346494" "0.271890410958904" "0.00559910414333707" "104861" "260" "2026" "1308" "690" "186"
220 "6 month conv period" "2.133485" "5e-04" "0.346494" "0.271890410958904" "0.00559910414333707" "1" "0" "169" "1" "1" "1"
221 "6 month conv period" "2.133485" "5e-04" "0.346494" "0.271890410958904" "0.00559910414333707" "46261" "134" "2323" "1023" "302" "165"
222 "6 month conv period" "2.133485" "5e-04" "0.346494" "0.271890410958904" "0.00559910414333707" "1" "0" "1" "1" "1" "1"
223 "6 month conv period" "2.133485" "5e-04" "0.346494" "0.271890410958904" "0.00559910414333707" "35708" "87" "2588" "970" "225" "193"
224 "6 month conv period" "2.133485" "5e-04" "0.346494" "0.271890410958904" "0.00559910414333707" "1" "0" "4" "1" "1" "1"
225 "6 month conv period" "2.133485" "5e-04" "0.346494" "0.271890410958904" "0.00559910414333707" "1801" "6" "1373" "611" "22" "167"
226 "6 month conv period" "2.133485" "5e-04" "0.346494" "0.271890410958904" "0.00559910414333707" "1" "0" "595" "1" "1" "1"
227 "6 month conv period" "2.133485" "5e-04" "0.346494" "0.271890410958904" "0.00559910414333707" "1" "0" "1" "1" "1" "1"
228 "6 month conv period" "2.133485" "5e-04" "0.346494" "0.271890410958904" "0.00559910414333707" "1" "0" "96" "1" "1" "1"
229 "6 month conv period" "2.133485" "5e-04" "0.346494" "0.271890410958904" "0.00559910414333707" "1" "0" "30" "1" "1" "1"
230 "6 month conv period" "2.133485" "5e-04" "0.346494" "0.271890410958904" "0.00559910414333707" "1" "0" "1" "1" "1" "1"
231 "6 month conv period" "2.133485" "5e-04" "0.346494" "0.271890410958904" "0.00559910414333707" "1" "0" "37" "1" "1" "1"
232 "6 month conv period" "2.133485" "5e-04" "0.346494" "0.271890410958904" "0.00559910414333707" "54048" "141" "1995" "1209" "358" "177"
233 "6 month conv period" "2.133485" "5e-04" "0.346494" "0.271890410958904" "0.00559910414333707" "1" "0" "6" "1" "1" "1"
234 "6 month conv period" "2.133485" "5e-04" "0.346494" "0.271890410958904" "0.00559910414333707" "4874" "6" "1476" "956" "46" "184"
235 "6 month conv period" "2.133485" "5e-04" "0.346494" "0.271890410958904" "0.00559910414333707" "1" "0" "2" "1" "1" "1"
236 "6 month conv period" "2.133485" "5e-04" "0.346494" "0.271890410958904" "0.00559910414333707" "1" "0" "1" "1" "1" "1"
237 "6 month conv period" "2.133485" "5e-04" "0.346494" "0.271890410958904" "0.00559910414333707" "1" "0" "1" "1" "1" "1"
238 "6 month conv period" "2.133485" "5e-04" "0.346494" "0.271890410958904" "0.00559910414333707" "1" "0" "1" "1" "1" "1"
239 "6 month conv period" "2.133485" "5e-04" "0.346494" "0.271890410958904" "0.00559910414333707" "1" "0" "319" "1" "1" "1"
240 "6 month conv period" "2.133485" "5e-04" "0.346494" "0.271890410958904" "0.00559910414333707" "2" "0" "5" "2" "1" "1"
241 "6 month conv period" "2.133485" "5e-04" "0.346494" "0.271890410958904" "0.00559910414333707" "1" "0" "4" "1" "1" "1"
242 "6 month conv period" "2.133485" "5e-04" "0.346494" "0.271890410958904" "0.00559910414333707" "1040" "0" "1516" "490" "13" "208"
243 "6 month conv period" "2.133485" "5e-04" "0.346494" "0.271890410958904" "0.00559910414333707" "20181" "63" "2197" "885" "150" "185"
244 "6 month conv period" "2.133485" "5e-04" "0.346494" "0.271890410958904" "0.00559910414333707" "4973" "15" "1778" "905" "39" "187"
245 "6 month conv period" "2.133485" "5e-04" "0.346494" "0.271890410958904" "0.00559910414333707" "1881" "3" "1531" "555" "20" "179"
246 "6 month conv period" "2.133485" "5e-04" "0.346494" "0.271890410958904" "0.00559910414333707" "1809" "5" "1744" "539" "16" "165"
247 "6 month conv period" "2.133485" "5e-04" "0.346494" "0.271890410958904" "0.00559910414333707" "1" "0" "78" "1" "1" "1"
248 "6 month conv period" "2.133485" "5e-04" "0.346494" "0.271890410958904" "0.00559910414333707" "1" "0" "2" "1" "1" "1"
249 "6 month conv period" "2.133485" "5e-04" "0.346494" "0.271890410958904" "0.00559910414333707" "12811" "36" "1676" "705" "99" "210"
250 "6 month conv period" "2.133485" "5e-04" "0.346494" "0.271890410958904" "0.00559910414333707" "2" "0" "603" "5" "1" "1"
251 "6 month conv period" "2.133485" "5e-04" "0.346494" "0.271890410958904" "0.00559910414333707" "15080" "40" "1670" "1049" "109" "175"
252 "6 month conv period" "2.133485" "5e-04" "0.346494" "0.271890410958904" "0.00559910414333707" "3309" "8" "1428" "701" "31" "197"
253 "6 month conv period" "2.133485" "5e-04" "0.346494" "0.271890410958904" "0.00559910414333707" "1" "0" "1" "1" "1" "1"
254 "6 month conv period" "2.133485" "5e-04" "0.346494" "0.271890410958904" "0.00559910414333707" "27299" "60" "1945" "823" "180" "188"
255 "6 month conv period" "2.133485" "5e-04" "0.346494" "0.271890410958904" "0.00559910414333707" "1" "0" "2" "1" "1" "1"
256 "6 month conv period" "2.133485" "5e-04" "0.346494" "0.271890410958904" "0.00559910414333707" "1423" "7" "1477" "642" "15" "186"
257 "6 month conv period" "2.133485" "5e-04" "0.346494" "0.271890410958904" "0.00559910414333707" "1" "0" "136" "1" "1" "1"
258 "6 month conv period" "2.133485" "5e-04" "0.346494" "0.271890410958904" "0.00559910414333707" "1" "0" "1" "1" "1" "1"
259 "6 month conv period" "2.133485" "5e-04" "0.346494" "0.271890410958904" "0.00559910414333707" "51828" "133" "2290" "1064" "340" "178"
260 "6 month conv period" "2.133485" "5e-04" "0.346494" "0.271890410958904" "0.00559910414333707" "1" "0" "1" "1" "1" "1"
261 "6 month conv period" "2.133485" "5e-04" "0.346494" "0.271890410958904" "0.00559910414333707" "1" "0" "208" "1" "1" "1"
262 "6 month conv period" "2.133485" "5e-04" "0.346494" "0.271890410958904" "0.00559910414333707" "37424" "100" "2384" "879" "251" "181"
263 "6 month conv period" "2.133485" "5e-04" "0.346494" "0.271890410958904" "0.00559910414333707" "1" "0" "1" "1" "1" "1"
264 "6 month conv period" "2.133485" "5e-04" "0.346494" "0.271890410958904" "0.00559910414333707" "1" "0" "1" "1" "1" "1"
265 "6 month conv period" "2.133485" "5e-04" "0.346494" "0.271890410958904" "0.00559910414333707" "5" "0" "51" "49" "1" "1"
266 "6 month conv period" "2.133485" "5e-04" "0.346494" "0.271890410958904" "0.00559910414333707" "14146" "44" "1924" "1097" "104" "190"
267 "6 month conv period" "2.133485" "5e-04" "0.346494" "0.271890410958904" "0.00559910414333707" "17287" "44" "1656" "787" "126" "182"
268 "6 month conv period" "2.133485" "5e-04" "0.346494" "0.271890410958904" "0.00559910414333707" "61284" "172" "2140" "1078" "404" "186"
269 "6 month conv period" "2.133485" "5e-04" "0.346494" "0.271890410958904" "0.00559910414333707" "23118" "68" "2151" "1876" "170" "192"
270 "6 month conv period" "2.133485" "5e-04" "0.346494" "0.271890410958904" "0.00559910414333707" "3" "0" "406" "8" "1" "1"
271 "6 month conv period" "2.133485" "5e-04" "0.346494" "0.271890410958904" "0.00559910414333707" "3601" "7" "1698" "897" "33" "191"
272 "6 month conv period" "2.133485" "5e-04" "0.346494" "0.271890410958904" "0.00559910414333707" "6895" "18" "1280" "798" "52" "152"
273 "6 month conv period" "2.133485" "5e-04" "0.346494" "0.271890410958904" "0.00559910414333707" "1" "0" "66" "1" "1" "1"
274 "6 month conv period" "2.133485" "5e-04" "0.346494" "0.271890410958904" "0.00559910414333707" "1" "0" "2" "1" "1" "1"
275 "6 month conv period" "2.133485" "5e-04" "0.346494" "0.271890410958904" "0.00559910414333707" "95" "0" "862" "243" "4" "143"
276 "6 month conv period" "2.133485" "5e-04" "0.346494" "0.271890410958904" "0.00559910414333707" "2736" "6" "1589" "533" "29" "174"
277 "6 month conv period" "2.133485" "5e-04" "0.346494" "0.271890410958904" "0.00559910414333707" "1" "0" "2" "1" "1" "1"
278 "6 month conv period" "2.133485" "5e-04" "0.346494" "0.271890410958904" "0.00559910414333707" "1429" "2" "1221" "657" "16" "145"
279 "6 month conv period" "2.133485" "5e-04" "0.346494" "0.271890410958904" "0.00559910414333707" "23112" "46" "2197" "998" "161" "180"
280 "6 month conv period" "2.133485" "5e-04" "0.346494" "0.271890410958904" "0.00559910414333707" "27989" "68" "1828" "1231" "186" "191"
281 "6 month conv period" "2.133485" "5e-04" "0.346494" "0.271890410958904" "0.00559910414333707" "43251" "116" "1747" "1018" "280" "182"
282 "6 month conv period" "2.133485" "5e-04" "0.346494" "0.271890410958904" "0.00559910414333707" "1794" "3" "1464" "649" "16" "123"
283 "6 month conv period" "2.133485" "5e-04" "0.346494" "0.271890410958904" "0.00559910414333707" "3" "0" "6" "5" "1" "1"
284 "6 month conv period" "2.133485" "5e-04" "0.346494" "0.271890410958904" "0.00559910414333707" "754" "2" "1208" "539" "10" "191"
285 "6 month conv period" "2.133485" "5e-04" "0.346494" "0.271890410958904" "0.00559910414333707" "6102" "13" "1703" "1071" "47" "156"
286 "6 month conv period" "2.133485" "5e-04" "0.346494" "0.271890410958904" "0.00559910414333707" "1" "0" "2" "1" "1" "1"
287 "6 month conv period" "2.133485" "5e-04" "0.346494" "0.271890410958904" "0.00559910414333707" "1" "0" "149" "1" "1" "1"
288 "6 month conv period" "2.133485" "5e-04" "0.346494" "0.271890410958904" "0.00559910414333707" "1" "0" "3" "1" "1" "1"
289 "6 month conv period" "2.133485" "5e-04" "0.346494" "0.271890410958904" "0.00559910414333707" "3865" "11" "1466" "890" "33" "227"
290 "6 month conv period" "2.133485" "5e-04" "0.346494" "0.271890410958904" "0.00559910414333707" "21453" "59" "1799" "850" "143" "166"
291 "6 month conv period" "2.133485" "5e-04" "0.346494" "0.271890410958904" "0.00559910414333707" "2223" "7" "1389" "604" "27" "202"
292 "6 month conv period" "2.133485" "5e-04" "0.346494" "0.271890410958904" "0.00559910414333707" "53032" "130" "2231" "1343" "348" "175"
293 "6 month conv period" "2.133485" "5e-04" "0.346494" "0.271890410958904" "0.00559910414333707" "2" "0" "66" "64" "1" "1"
294 "6 month conv period" "2.133485" "5e-04" "0.346494" "0.271890410958904" "0.00559910414333707" "6524" "23" "1753" "1311" "59" "176"
295 "6 month conv period" "2.133485" "5e-04" "0.346494" "0.271890410958904" "0.00559910414333707" "4165" "12" "1322" "573" "36" "186"
296 "6 month conv period" "2.133485" "5e-04" "0.346494" "0.271890410958904" "0.00559910414333707" "6578" "16" "1438" "758" "48" "195"
297 "6 month conv period" "2.133485" "5e-04" "0.346494" "0.271890410958904" "0.00559910414333707" "23130" "62" "1670" "1184" "160" "172"
298 "6 month conv period" "2.133485" "5e-04" "0.346494" "0.271890410958904" "0.00559910414333707" "2" "0" "254" "2" "1" "1"
299 "6 month conv period" "2.133485" "5e-04" "0.346494" "0.271890410958904" "0.00559910414333707" "19800" "47" "2027" "997" "141" "172"
300 "6 month conv period" "2.133485" "5e-04" "0.346494" "0.271890410958904" "0.00559910414333707" "57407" "172" "1821" "1258" "397" "180"
301 "6 month conv period" "2.133485" "5e-04" "0.346494" "0.271890410958904" "0.00559910414333707" "3620" "12" "1514" "669" "32" "188"
302 "6 month conv period" "2.133485" "5e-04" "0.346494" "0.271890410958904" "0.00559910414333707" "5907" "16" "1416" "764" "46" "178"
303 "6 month conv period" "2.133485" "5e-04" "0.346494" "0.271890410958904" "0.00559910414333707" "8531" "16" "1438" "1087" "69" "198"
304 "6 month conv period" "2.133485" "5e-04" "0.346494" "0.271890410958904" "0.00559910414333707" "7510" "22" "1745" "1405" "63" "177"
305 "6 month conv period" "2.133485" "5e-04" "0.346494" "0.271890410958904" "0.00559910414333707" "1" "0" "1" "1" "1" "1"
306 "6 month conv period" "2.133485" "5e-04" "0.346494" "0.271890410958904" "0.00559910414333707" "324" "0" "929" "425" "6" "214"
307 "6 month conv period" "2.133485" "5e-04" "0.346494" "0.271890410958904" "0.00559910414333707" "175819" "422" "2115" "1648" "1085" "168"
308 "6 month conv period" "2.133485" "5e-04" "0.346494" "0.271890410958904" "0.00559910414333707" "7994" "21" "1645" "848" "60" "208"
309 "6 month conv period" "2.133485" "5e-04" "0.346494" "0.271890410958904" "0.00559910414333707" "1" "0" "2" "1" "1" "1"
310 "6 month conv period" "2.133485" "5e-04" "0.346494" "0.271890410958904" "0.00559910414333707" "69504" "196" "1939" "1549" "452" "194"
311 "6 month conv period" "2.133485" "5e-04" "0.346494" "0.271890410958904" "0.00559910414333707" "54949" "136" "2460" "1109" "363" "175"
312 "6 month conv period" "2.133485" "5e-04" "0.346494" "0.271890410958904" "0.00559910414333707" "1" "0" "3" "1" "1" "1"
313 "6 month conv period" "2.133485" "5e-04" "0.346494" "0.271890410958904" "0.00559910414333707" "1" "0" "312" "1" "1" "1"
314 "6 month conv period" "2.133485" "5e-04" "0.346494" "0.271890410958904" "0.00559910414333707" "4582" "11" "1685" "818" "37" "230"
315 "6 month conv period" "2.133485" "5e-04" "0.346494" "0.271890410958904" "0.00559910414333707" "2161" "0" "1217" "413" "20" "157"
316 "6 month conv period" "2.133485" "5e-04" "0.346494" "0.271890410958904" "0.00559910414333707" "1" "0" "1" "1" "1" "1"
317 "6 month conv period" "2.133485" "5e-04" "0.346494" "0.271890410958904" "0.00559910414333707" "2" "0" "177" "46" "1" "1"
318 "6 month conv period" "2.133485" "5e-04" "0.346494" "0.271890410958904" "0.00559910414333707" "3" "0" "25" "1" "1" "1"
319 "6 month conv period" "2.133485" "5e-04" "0.346494" "0.271890410958904" "0.00559910414333707" "75309" "183" "2020" "1158" "493" "187"
320 "6 month conv period" "2.133485" "5e-04" "0.346494" "0.271890410958904" "0.00559910414333707" "14399" "43" "1559" "886" "94" "213"
321 "6 month conv period" "2.133485" "5e-04" "0.346494" "0.271890410958904" "0.00559910414333707" "1" "0" "6" "1" "1" "1"
322 "6 month conv period" "2.133485" "5e-04" "0.346494" "0.271890410958904" "0.00559910414333707" "56150" "164" "2063" "1331" "383" "173"
323 "6 month conv period" "2.133485" "5e-04" "0.346494" "0.271890410958904" "0.00559910414333707" "63984" "166" "1899" "1027" "418" "194"
324 "6 month conv period" "2.133485" "5e-04" "0.346494" "0.271890410958904" "0.00559910414333707" "1" "0" "238" "1" "1" "1"
325 "6 month conv period" "2.133485" "5e-04" "0.346494" "0.271890410958904" "0.00559910414333707" "1" "0" "1" "1" "1" "1"
326 "6 month conv period" "2.133485" "5e-04" "0.346494" "0.271890410958904" "0.00559910414333707" "14552" "52" "1599" "918" "104" "186"
327 "6 month conv period" "2.133485" "5e-04" "0.346494" "0.271890410958904" "0.00559910414333707" "3" "0" "452" "16" "1" "1"
328 "6 month conv period" "2.133485" "5e-04" "0.346494" "0.271890410958904" "0.00559910414333707" "3" "0" "563" "16" "1" "1"
329 "6 month conv period" "2.133485" "5e-04" "0.346494" "0.271890410958904" "0.00559910414333707" "1" "0" "3" "1" "1" "1"
330 "6 month conv period" "2.133485" "5e-04" "0.346494" "0.271890410958904" "0.00559910414333707" "1" "0" "192" "1" "1" "1"
331 "6 month conv period" "2.133485" "5e-04" "0.346494" "0.271890410958904" "0.00559910414333707" "1" "0" "1" "1" "1" "1"
332 "6 month conv period" "2.133485" "5e-04" "0.346494" "0.271890410958904" "0.00559910414333707" "2" "0" "31" "15" "1" "1"
333 "6 month conv period" "2.133485" "5e-04" "0.346494" "0.271890410958904" "0.00559910414333707" "1" "0" "193" "1" "1" "1"
334 "6 month conv period" "2.133485" "5e-04" "0.346494" "0.271890410958904" "0.00559910414333707" "1" "0" "2" "1" "1" "1"
335 "6 month conv period" "2.133485" "5e-04" "0.346494" "0.271890410958904" "0.00559910414333707" "8393" "24" "1542" "939" "63" "195"
336 "6 month conv period" "2.133485" "5e-04" "0.346494" "0.271890410958904" "0.00559910414333707" "6" "0" "133" "36" "1" "1"
337 "6 month conv period" "2.133485" "5e-04" "0.346494" "0.271890410958904" "0.00559910414333707" "10722" "21" "1967" "782" "79" "184"
338 "6 month conv period" "2.133485" "5e-04" "0.346494" "0.271890410958904" "0.00559910414333707" "11453" "23" "1660" "753" "88" "198"
339 "6 month conv period" "2.133485" "5e-04" "0.346494" "0.271890410958904" "0.00559910414333707" "14175" "45" "1700" "938" "101" "158"
340 "6 month conv period" "2.133485" "5e-04" "0.346494" "0.271890410958904" "0.00559910414333707" "15163" "39" "1609" "753" "109" "176"
341 "6 month conv period" "2.133485" "5e-04" "0.346494" "0.271890410958904" "0.00559910414333707" "30128" "84" "2581" "1161" "196" "166"
342 "6 month conv period" "2.133485" "5e-04" "0.346494" "0.271890410958904" "0.00559910414333707" "21386" "66" "1849" "1135" "148" "199"
343 "6 month conv period" "2.133485" "5e-04" "0.346494" "0.271890410958904" "0.00559910414333707" "11771" "33" "1692" "790" "90" "190"
344 "6 month conv period" "2.133485" "5e-04" "0.346494" "0.271890410958904" "0.00559910414333707" "24819" "73" "2033" "1045" "161" "182"
345 "6 month conv period" "2.133485" "5e-04" "0.346494" "0.271890410958904" "0.00559910414333707" "2" "0" "35" "34" "1" "1"
346 "6 month conv period" "2.133485" "5e-04" "0.346494" "0.271890410958904" "0.00559910414333707" "34577" "101" "1885" "1285" "254" "183"
347 "6 month conv period" "2.133485" "5e-04" "0.346494" "0.271890410958904" "0.00559910414333707" "63591" "171" "2402" "1143" "410" "177"
348 "6 month conv period" "2.133485" "5e-04" "0.346494" "0.271890410958904" "0.00559910414333707" "3838" "12" "1770" "548" "35" "174"
349 "6 month conv period" "2.133485" "5e-04" "0.346494" "0.271890410958904" "0.00559910414333707" "4" "0" "24" "21" "1" "1"
350 "6 month conv period" "2.133485" "5e-04" "0.346494" "0.271890410958904" "0.00559910414333707" "6" "0" "346" "29" "1" "1"
351 "6 month conv period" "2.133485" "5e-04" "0.346494" "0.271890410958904" "0.00559910414333707" "40769" "98" "1699" "904" "276" "191"
352 "6 month conv period" "2.133485" "5e-04" "0.346494" "0.271890410958904" "0.00559910414333707" "30581" "82" "1982" "1151" "209" "187"
353 "6 month conv period" "2.133485" "5e-04" "0.346494" "0.271890410958904" "0.00559910414333707" "3" "0" "72" "29" "1" "1"
354 "6 month conv period" "2.133485" "5e-04" "0.346494" "0.271890410958904" "0.00559910414333707" "1" "0" "91" "1" "1" "1"
355 "6 month conv period" "2.133485" "5e-04" "0.346494" "0.271890410958904" "0.00559910414333707" "1" "0" "3" "1" "1" "1"
356 "6 month conv period" "2.133485" "5e-04" "0.346494" "0.271890410958904" "0.00559910414333707" "5402" "17" "2046" "687" "52" "182"
357 "6 month conv period" "2.133485" "5e-04" "0.346494" "0.271890410958904" "0.00559910414333707" "1" "0" "1" "1" "1" "1"
358 "6 month conv period" "2.133485" "5e-04" "0.346494" "0.271890410958904" "0.00559910414333707" "2" "0" "5" "2" "1" "1"
359 "6 month conv period" "2.133485" "5e-04" "0.346494" "0.271890410958904" "0.00559910414333707" "1" "0" "2" "1" "1" "1"
360 "6 month conv period" "2.133485" "5e-04" "0.346494" "0.271890410958904" "0.00559910414333707" "13576" "35" "2072" "591" "96" "193"
361 "6 month conv period" "2.133485" "5e-04" "0.346494" "0.271890410958904" "0.00559910414333707" "30" "0" "549" "230" "2" "179"
362 "6 month conv period" "2.133485" "5e-04" "0.346494" "0.271890410958904" "0.00559910414333707" "1" "0" "1" "1" "1" "1"
363 "6 month conv period" "2.133485" "5e-04" "0.346494" "0.271890410958904" "0.00559910414333707" "17079" "44" "1786" "851" "123" "211"
364 "6 month conv period" "2.133485" "5e-04" "0.346494" "0.271890410958904" "0.00559910414333707" "57787" "147" "2048" "1046" "380" "182"
365 "6 month conv period" "2.133485" "5e-04" "0.346494" "0.271890410958904" "0.00559910414333707" "20070" "40" "1643" "664" "136" "212"
366 "6 month conv period" "2.133485" "5e-04" "0.346494" "0.271890410958904" "0.00559910414333707" "18815" "56" "1752" "884" "121" "174"
367 "6 month conv period" "2.133485" "5e-04" "0.346494" "0.271890410958904" "0.00559910414333707" "1" "0" "2" "1" "1" "1"
368 "6 month conv period" "2.133485" "5e-04" "0.346494" "0.271890410958904" "0.00559910414333707" "3" "0" "12" "9" "1" "1"
369 "6 month conv period" "2.133485" "5e-04" "0.346494" "0.271890410958904" "0.00559910414333707" "1046" "3" "1611" "561" "10" "192"
370 "6 month conv period" "2.133485" "5e-04" "0.346494" "0.271890410958904" "0.00559910414333707" "1" "0" "204" "1" "1" "1"
371 "6 month conv period" "2.133485" "5e-04" "0.346494" "0.271890410958904" "0.00559910414333707" "1" "0" "51" "1" "1" "1"
372 "6 month conv period" "2.133485" "5e-04" "0.346494" "0.271890410958904" "0.00559910414333707" "14718" "41" "1730" "1113" "106" "198"
373 "6 month conv period" "2.133485" "5e-04" "0.346494" "0.271890410958904" "0.00559910414333707" "1" "0" "630" "1" "1" "1"
374 "6 month conv period" "2.133485" "5e-04" "0.346494" "0.271890410958904" "0.00559910414333707" "9" "0" "638" "36" "1" "1"
375 "6 month conv period" "2.133485" "5e-04" "0.346494" "0.271890410958904" "0.00559910414333707" "4141" "14" "1334" "611" "36" "165"
376 "6 month conv period" "2.133485" "5e-04" "0.346494" "0.271890410958904" "0.00559910414333707" "1" "0" "350" "1" "1" "1"
377 "6 month conv period" "2.133485" "5e-04" "0.346494" "0.271890410958904" "0.00559910414333707" "2" "0" "2" "1" "1" "1"
378 "6 month conv period" "2.133485" "5e-04" "0.346494" "0.271890410958904" "0.00559910414333707" "32774" "72" "2114" "796" "212" "181"
379 "6 month conv period" "2.133485" "5e-04" "0.346494" "0.271890410958904" "0.00559910414333707" "1" "0" "176" "1" "1" "1"
380 "6 month conv period" "2.133485" "5e-04" "0.346494" "0.271890410958904" "0.00559910414333707" "2" "0" "14" "12" "1" "1"
381 "6 month conv period" "2.133485" "5e-04" "0.346494" "0.271890410958904" "0.00559910414333707" "1" "0" "2" "1" "1" "1"
382 "6 month conv period" "2.133485" "5e-04" "0.346494" "0.271890410958904" "0.00559910414333707" "24689" "57" "1725" "1063" "180" "181"
383 "6 month conv period" "2.133485" "5e-04" "0.346494" "0.271890410958904" "0.00559910414333707" "4" "0" "22" "18" "2" "11"
384 "6 month conv period" "2.133485" "5e-04" "0.346494" "0.271890410958904" "0.00559910414333707" "1" "0" "4" "1" "1" "1"
385 "6 month conv period" "2.133485" "5e-04" "0.346494" "0.271890410958904" "0.00559910414333707" "448" "0" "946" "592" "6" "216"
386 "6 month conv period" "2.133485" "5e-04" "0.346494" "0.271890410958904" "0.00559910414333707" "6994" "14" "2401" "560" "50" "178"
387 "6 month conv period" "2.133485" "5e-04" "0.346494" "0.271890410958904" "0.00559910414333707" "1" "0" "1" "1" "1" "1"
388 "6 month conv period" "2.133485" "5e-04" "0.346494" "0.271890410958904" "0.00559910414333707" "2" "0" "77" "13" "1" "1"
389 "6 month conv period" "2.133485" "5e-04" "0.346494" "0.271890410958904" "0.00559910414333707" "950" "2" "1101" "436" "13" "203"
390 "6 month conv period" "2.133485" "5e-04" "0.346494" "0.271890410958904" "0.00559910414333707" "1" "0" "6" "1" "1" "1"
391 "6 month conv period" "2.133485" "5e-04" "0.346494" "0.271890410958904" "0.00559910414333707" "14738" "27" "1914" "1432" "111" "194"
392 "6 month conv period" "2.133485" "5e-04" "0.346494" "0.271890410958904" "0.00559910414333707" "3312" "13" "2082" "978" "32" "211"
393 "6 month conv period" "2.133485" "5e-04" "0.346494" "0.271890410958904" "0.00559910414333707" "33759" "83" "2685" "961" "214" "195"
394 "6 month conv period" "2.133485" "5e-04" "0.346494" "0.271890410958904" "0.00559910414333707" "2" "0" "118" "18" "1" "1"
395 "6 month conv period" "2.133485" "5e-04" "0.346494" "0.271890410958904" "0.00559910414333707" "168" "0" "1030" "346" "5" "291"
396 "6 month conv period" "2.133485" "5e-04" "0.346494" "0.271890410958904" "0.00559910414333707" "272" "1" "1097" "316" "6" "186"
397 "6 month conv period" "2.133485" "5e-04" "0.346494" "0.271890410958904" "0.00559910414333707" "13451" "36" "2040" "939" "98" "180"
398 "6 month conv period" "2.133485" "5e-04" "0.346494" "0.271890410958904" "0.00559910414333707" "14247" "61" "2051" "761" "103" "177"
399 "6 month conv period" "2.133485" "5e-04" "0.346494" "0.271890410958904" "0.00559910414333707" "4906" "17" "1411" "1049" "40" "134"
400 "6 month conv period" "2.133485" "5e-04" "0.346494" "0.271890410958904" "0.00559910414333707" "24998" "67" "1984" "817" "172" "150"
401 "6 month conv period" "2.133485" "5e-04" "0.346494" "0.271890410958904" "0.00559910414333707" "4" "0" "79" "25" "1" "1"
402 "6 month conv period" "2.133485" "5e-04" "0.346494" "0.271890410958904" "0.00559910414333707" "1" "0" "238" "1" "1" "1"
403 "6 month conv period" "2.133485" "5e-04" "0.346494" "0.271890410958904" "0.00559910414333707" "7" "0" "343" "46" "1" "1"
404 "6 month conv period" "2.133485" "5e-04" "0.346494" "0.271890410958904" "0.00559910414333707" "48045" "110" "1895" "1385" "295" "172"
405 "6 month conv period" "2.133485" "5e-04" "0.346494" "0.271890410958904" "0.00559910414333707" "1" "0" "1" "1" "1" "1"
406 "6 month conv period" "2.133485" "5e-04" "0.346494" "0.271890410958904" "0.00559910414333707" "4" "0" "288" "28" "1" "1"
407 "6 month conv period" "2.133485" "5e-04" "0.346494" "0.271890410958904" "0.00559910414333707" "1" "0" "6" "1" "1" "1"
408 "6 month conv period" "2.133485" "5e-04" "0.346494" "0.271890410958904" "0.00559910414333707" "8595" "18" "1586" "960" "62" "193"
409 "6 month conv period" "2.133485" "5e-04" "0.346494" "0.271890410958904" "0.00559910414333707" "2086" "5" "1606" "676" "19" "201"
410 "6 month conv period" "2.133485" "5e-04" "0.346494" "0.271890410958904" "0.00559910414333707" "1" "0" "1" "1" "1" "1"
411 "6 month conv period" "2.133485" "5e-04" "0.346494" "0.271890410958904" "0.00559910414333707" "8275" "23" "1559" "1319" "64" "197"
412 "6 month conv period" "2.133485" "5e-04" "0.346494" "0.271890410958904" "0.00559910414333707" "48319" "127" "2175" "1106" "327" "194"
413 "6 month conv period" "2.133485" "5e-04" "0.346494" "0.271890410958904" "0.00559910414333707" "31202" "99" "2221" "1129" "208" "168"
414 "6 month conv period" "2.133485" "5e-04" "0.346494" "0.271890410958904" "0.00559910414333707" "1" "0" "1" "1" "1" "1"
415 "6 month conv period" "2.133485" "5e-04" "0.346494" "0.271890410958904" "0.00559910414333707" "1" "0" "2" "1" "1" "1"
416 "6 month conv period" "2.133485" "5e-04" "0.346494" "0.271890410958904" "0.00559910414333707" "3871" "8" "1538" "635" "34" "212"
417 "6 month conv period" "2.133485" "5e-04" "0.346494" "0.271890410958904" "0.00559910414333707" "5610" "11" "1581" "763" "45" "177"
418 "6 month conv period" "2.133485" "5e-04" "0.346494" "0.271890410958904" "0.00559910414333707" "1568" "5" "1451" "455" "20" "199"
419 "6 month conv period" "2.133485" "5e-04" "0.346494" "0.271890410958904" "0.00559910414333707" "1" "0" "1" "1" "1" "1"
420 "6 month conv period" "2.133485" "5e-04" "0.346494" "0.271890410958904" "0.00559910414333707" "1" "0" "1" "1" "1" "1"
421 "6 month conv period" "2.133485" "5e-04" "0.346494" "0.271890410958904" "0.00559910414333707" "1" "0" "180" "1" "1" "1"
422 "6 month conv period" "2.133485" "5e-04" "0.346494" "0.271890410958904" "0.00559910414333707" "1" "0" "1" "1" "1" "1"
423 "6 month conv period" "2.133485" "5e-04" "0.346494" "0.271890410958904" "0.00559910414333707" "1" "0" "1" "1" "1" "1"
424 "6 month conv period" "2.133485" "5e-04" "0.346494" "0.271890410958904" "0.00559910414333707" "109277" "268" "2088" "1303" "706" "189"
425 "6 month conv period" "2.133485" "5e-04" "0.346494" "0.271890410958904" "0.00559910414333707" "1" "0" "3" "1" "1" "1"
426 "6 month conv period" "2.133485" "5e-04" "0.346494" "0.271890410958904" "0.00559910414333707" "43020" "103" "1811" "1622" "280" "180"
427 "6 month conv period" "2.133485" "5e-04" "0.346494" "0.271890410958904" "0.00559910414333707" "22785" "66" "2074" "955" "156" "182"
428 "6 month conv period" "2.133485" "5e-04" "0.346494" "0.271890410958904" "0.00559910414333707" "21815" "59" "1982" "1441" "162" "202"
429 "6 month conv period" "2.133485" "5e-04" "0.346494" "0.271890410958904" "0.00559910414333707" "2849" "5" "1543" "641" "31" "197"
430 "6 month conv period" "2.133485" "5e-04" "0.346494" "0.271890410958904" "0.00559910414333707" "2" "0" "26" "22" "1" "1"
431 "6 month conv period" "2.133485" "5e-04" "0.346494" "0.271890410958904" "0.00559910414333707" "1" "0" "1" "1" "1" "1"
432 "6 month conv period" "2.133485" "5e-04" "0.346494" "0.271890410958904" "0.00559910414333707" "1" "0" "3" "1" "1" "1"
433 "6 month conv period" "2.133485" "5e-04" "0.346494" "0.271890410958904" "0.00559910414333707" "1" "0" "1" "1" "1" "1"
434 "6 month conv period" "2.133485" "5e-04" "0.346494" "0.271890410958904" "0.00559910414333707" "16730" "41" "1814" "954" "123" "190"
435 "6 month conv period" "2.133485" "5e-04" "0.346494" "0.271890410958904" "0.00559910414333707" "5961" "20" "1717" "1053" "57" "196"
436 "6 month conv period" "2.133485" "5e-04" "0.346494" "0.271890410958904" "0.00559910414333707" "601" "0" "1108" "436" "10" "163"
437 "6 month conv period" "2.133485" "5e-04" "0.346494" "0.271890410958904" "0.00559910414333707" "1" "0" "1" "1" "1" "1"
438 "6 month conv period" "2.133485" "5e-04" "0.346494" "0.271890410958904" "0.00559910414333707" "1768" "3" "1419" "707" "19" "148"
439 "6 month conv period" "2.133485" "5e-04" "0.346494" "0.271890410958904" "0.00559910414333707" "1" "0" "1" "1" "1" "1"
440 "6 month conv period" "2.133485" "5e-04" "0.346494" "0.271890410958904" "0.00559910414333707" "1" "0" "1" "1" "1" "1"
441 "6 month conv period" "2.133485" "5e-04" "0.346494" "0.271890410958904" "0.00559910414333707" "2979" "8" "1942" "654" "30" "164"
442 "6 month conv period" "2.133485" "5e-04" "0.346494" "0.271890410958904" "0.00559910414333707" "73157" "188" "1986" "1655" "472" "179"
443 "6 month conv period" "2.133485" "5e-04" "0.346494" "0.271890410958904" "0.00559910414333707" "1" "0" "2" "1" "1" "1"
444 "6 month conv period" "2.133485" "5e-04" "0.346494" "0.271890410958904" "0.00559910414333707" "65793" "169" "2092" "1305" "417" "189"
445 "6 month conv period" "2.133485" "5e-04" "0.346494" "0.271890410958904" "0.00559910414333707" "7573" "16" "1669" "732" "54" "182"
446 "6 month conv period" "2.133485" "5e-04" "0.346494" "0.271890410958904" "0.00559910414333707" "8" "0" "95" "94" "1" "1"
447 "6 month conv period" "2.133485" "5e-04" "0.346494" "0.271890410958904" "0.00559910414333707" "1" "0" "1" "1" "1" "1"
448 "6 month conv period" "2.133485" "5e-04" "0.346494" "0.271890410958904" "0.00559910414333707" "1" "0" "4" "1" "1" "1"
449 "6 month conv period" "2.133485" "5e-04" "0.346494" "0.271890410958904" "0.00559910414333707" "3263" "12" "1662" "523" "34" "226"
450 "6 month conv period" "2.133485" "5e-04" "0.346494" "0.271890410958904" "0.00559910414333707" "14327" "43" "1715" "1368" "109" "192"
451 "6 month conv period" "2.133485" "5e-04" "0.346494" "0.271890410958904" "0.00559910414333707" "14664" "46" "1754" "1250" "108" "187"
452 "6 month conv period" "2.133485" "5e-04" "0.346494" "0.271890410958904" "0.00559910414333707" "1" "0" "29" "1" "1" "1"
453 "6 month conv period" "2.133485" "5e-04" "0.346494" "0.271890410958904" "0.00559910414333707" "875" "5" "1598" "918" "11" "220"
454 "6 month conv period" "2.133485" "5e-04" "0.346494" "0.271890410958904" "0.00559910414333707" "1" "0" "1" "1" "1" "1"
455 "6 month conv period" "2.133485" "5e-04" "0.346494" "0.271890410958904" "0.00559910414333707" "27393" "59" "2026" "1120" "178" "181"
456 "6 month conv period" "2.133485" "5e-04" "0.346494" "0.271890410958904" "0.00559910414333707" "14047" "42" "1767" "820" "108" "199"
457 "6 month conv period" "2.133485" "5e-04" "0.346494" "0.271890410958904" "0.00559910414333707" "29926" "95" "1671" "1165" "195" "209"
458 "6 month conv period" "2.133485" "5e-04" "0.346494" "0.271890410958904" "0.00559910414333707" "5538" "14" "1699" "585" "44" "196"
459 "6 month conv period" "2.133485" "5e-04" "0.346494" "0.271890410958904" "0.00559910414333707" "11280" "26" "1673" "987" "84" "193"
460 "6 month conv period" "2.133485" "5e-04" "0.346494" "0.271890410958904" "0.00559910414333707" "3344" "5" "1166" "740" "30" "180"
461 "6 month conv period" "2.133485" "5e-04" "0.346494" "0.271890410958904" "0.00559910414333707" "47583" "123" "2202" "1007" "321" "189"
462 "6 month conv period" "2.133485" "5e-04" "0.346494" "0.271890410958904" "0.00559910414333707" "1" "0" "5" "1" "1" "1"
463 "6 month conv period" "2.133485" "5e-04" "0.346494" "0.271890410958904" "0.00559910414333707" "82230" "231" "2157" "1560" "534" "178"
464 "6 month conv period" "2.133485" "5e-04" "0.346494" "0.271890410958904" "0.00559910414333707" "26933" "62" "1995" "1227" "184" "180"
465 "6 month conv period" "2.133485" "5e-04" "0.346494" "0.271890410958904" "0.00559910414333707" "1" "0" "1" "1" "1" "1"
466 "6 month conv period" "2.133485" "5e-04" "0.346494" "0.271890410958904" "0.00559910414333707" "7" "0" "165" "74" "1" "1"
467 "6 month conv period" "2.133485" "5e-04" "0.346494" "0.271890410958904" "0.00559910414333707" "5281" "14" "1544" "838" "44" "201"
468 "6 month conv period" "2.133485" "5e-04" "0.346494" "0.271890410958904" "0.00559910414333707" "1" "0" "140" "1" "1" "1"
469 "6 month conv period" "2.133485" "5e-04" "0.346494" "0.271890410958904" "0.00559910414333707" "1" "0" "5" "1" "1" "1"
470 "6 month conv period" "2.133485" "5e-04" "0.346494" "0.271890410958904" "0.00559910414333707" "662" "1" "1620" "407" "8" "199"
471 "6 month conv period" "2.133485" "5e-04" "0.346494" "0.271890410958904" "0.00559910414333707" "28759" "62" "1957" "1141" "192" "186"
472 "6 month conv period" "2.133485" "5e-04" "0.346494" "0.271890410958904" "0.00559910414333707" "1" "0" "2" "1" "1" "1"
473 "6 month conv period" "2.133485" "5e-04" "0.346494" "0.271890410958904" "0.00559910414333707" "1" "0" "1" "1" "1" "1"
474 "6 month conv period" "2.133485" "5e-04" "0.346494" "0.271890410958904" "0.00559910414333707" "461" "1" "1039" "660" "6" "147"
475 "6 month conv period" "2.133485" "5e-04" "0.346494" "0.271890410958904" "0.00559910414333707" "17165" "48" "2197" "1077" "118" "192"
476 "6 month conv period" "2.133485" "5e-04" "0.346494" "0.271890410958904" "0.00559910414333707" "1" "0" "3" "1" "1" "1"
477 "6 month conv period" "2.133485" "5e-04" "0.346494" "0.271890410958904" "0.00559910414333707" "4614" "12" "1534" "652" "35" "168"
478 "6 month conv period" "2.133485" "5e-04" "0.346494" "0.271890410958904" "0.00559910414333707" "16302" "46" "1915" "1177" "111" "174"
479 "6 month conv period" "2.133485" "5e-04" "0.346494" "0.271890410958904" "0.00559910414333707" "7" "0" "500" "41" "1" "1"
480 "6 month conv period" "2.133485" "5e-04" "0.346494" "0.271890410958904" "0.00559910414333707" "18821" "44" "2076" "1678" "131" "197"
481 "6 month conv period" "2.133485" "5e-04" "0.346494" "0.271890410958904" "0.00559910414333707" "2" "0" "23" "21" "1" "1"
482 "6 month conv period" "2.133485" "5e-04" "0.346494" "0.271890410958904" "0.00559910414333707" "1" "0" "1" "1" "1" "1"
483 "6 month conv period" "2.133485" "5e-04" "0.346494" "0.271890410958904" "0.00559910414333707" "15" "0" "561" "57" "1" "1"
484 "6 month conv period" "2.133485" "5e-04" "0.346494" "0.271890410958904" "0.00559910414333707" "2" "0" "23" "8" "1" "1"
485 "6 month conv period" "2.133485" "5e-04" "0.346494" "0.271890410958904" "0.00559910414333707" "19328" "64" "1794" "868" "140" "184"
486 "6 month conv period" "2.133485" "5e-04" "0.346494" "0.271890410958904" "0.00559910414333707" "30333" "76" "2053" "1206" "202" "191"
487 "6 month conv period" "2.133485" "5e-04" "0.346494" "0.271890410958904" "0.00559910414333707" "1" "0" "93" "1" "1" "1"
488 "6 month conv period" "2.133485" "5e-04" "0.346494" "0.271890410958904" "0.00559910414333707" "553" "1" "1137" "349" "8" "149"
489 "6 month conv period" "2.133485" "5e-04" "0.346494" "0.271890410958904" "0.00559910414333707" "2" "0" "7" "6" "1" "1"
490 "6 month conv period" "2.133485" "5e-04" "0.346494" "0.271890410958904" "0.00559910414333707" "2" "0" "2" "1" "1" "1"
491 "6 month conv period" "2.133485" "5e-04" "0.346494" "0.271890410958904" "0.00559910414333707" "2" "0" "4" "1" "1" "1"
492 "6 month conv period" "2.133485" "5e-04" "0.346494" "0.271890410958904" "0.00559910414333707" "11518" "29" "1578" "775" "87" "216"
493 "6 month conv period" "2.133485" "5e-04" "0.346494" "0.271890410958904" "0.00559910414333707" "6" "0" "230" "54" "1" "1"
494 "6 month conv period" "2.133485" "5e-04" "0.346494" "0.271890410958904" "0.00559910414333707" "37531" "97" "1887" "1132" "247" "179"
495 "6 month conv period" "2.133485" "5e-04" "0.346494" "0.271890410958904" "0.00559910414333707" "6587" "20" "1449" "647" "53" "199"
496 "6 month conv period" "2.133485" "5e-04" "0.346494" "0.271890410958904" "0.00559910414333707" "2" "0" "20" "1" "1" "1"
497 "6 month conv period" "2.133485" "5e-04" "0.346494" "0.271890410958904" "0.00559910414333707" "1221" "5" "1627" "561" "13" "180"
498 "6 month conv period" "2.133485" "5e-04" "0.346494" "0.271890410958904" "0.00559910414333707" "4" "0" "41" "22" "2" "22"
499 "6 month conv period" "2.133485" "5e-04" "0.346494" "0.271890410958904" "0.00559910414333707" "20404" "71" "1982" "839" "141" "167"
500 "6 month conv period" "2.133485" "5e-04" "0.346494" "0.271890410958904" "0.00559910414333707" "9513" "26" "1648" "682" "74" "184"
501 "6 month conv period" "2.133485" "5e-04" "0.346494" "0.271890410958904" "0.00559910414333707" "35154" "93" "2094" "1112" "239" "186"
502 "6 month conv period" "2.133485" "5e-04" "0.346494" "0.271890410958904" "0.00559910414333707" "13157" "39" "1925" "1462" "83" "211"
503 "6 month conv period" "2.133485" "5e-04" "0.346494" "0.271890410958904" "0.00559910414333707" "1" "0" "14" "1" "1" "1"
504 "6 month conv period" "2.133485" "5e-04" "0.346494" "0.271890410958904" "0.00559910414333707" "20700" "55" "2134" "830" "159" "188"
505 "6 month conv period" "2.133485" "5e-04" "0.346494" "0.271890410958904" "0.00559910414333707" "1" "0" "507" "1" "1" "1"
506 "6 month conv period" "2.133485" "5e-04" "0.346494" "0.271890410958904" "0.00559910414333707" "1814" "4" "1694" "783" "22" "171"
507 "6 month conv period" "2.133485" "5e-04" "0.346494" "0.271890410958904" "0.00559910414333707" "20894" "60" "1715" "1029" "166" "191"
508 "6 month conv period" "2.133485" "5e-04" "0.346494" "0.271890410958904" "0.00559910414333707" "23273" "54" "1863" "741" "155" "180"
509 "6 month conv period" "2.133485" "5e-04" "0.346494" "0.271890410958904" "0.00559910414333707" "3" "0" "93" "18" "1" "1"
510 "6 month conv period" "2.133485" "5e-04" "0.346494" "0.271890410958904" "0.00559910414333707" "13376" "27" "1714" "862" "100" "192"
511 "6 month conv period" "2.133485" "5e-04" "0.346494" "0.271890410958904" "0.00559910414333707" "1" "0" "1" "1" "1" "1"
512 "6 month conv period" "2.133485" "5e-04" "0.346494" "0.271890410958904" "0.00559910414333707" "3" "0" "31" "30" "1" "1"
513 "6 month conv period" "2.133485" "5e-04" "0.346494" "0.271890410958904" "0.00559910414333707" "4397" "7" "1668" "683" "32" "193"
514 "6 month conv period" "2.133485" "5e-04" "0.346494" "0.271890410958904" "0.00559910414333707" "1" "0" "409" "1" "1" "1"
515 "6 month conv period" "2.133485" "5e-04" "0.346494" "0.271890410958904" "0.00559910414333707" "1" "0" "2" "1" "1" "1"
516 "6 month conv period" "2.133485" "5e-04" "0.346494" "0.271890410958904" "0.00559910414333707" "32983" "99" "1699" "1039" "227" "179"
517 "6 month conv period" "2.133485" "5e-04" "0.346494" "0.271890410958904" "0.00559910414333707" "22312" "70" "2254" "828" "155" "190"
518 "6 month conv period" "2.133485" "5e-04" "0.346494" "0.271890410958904" "0.00559910414333707" "51309" "134" "2043" "1067" "338" "174"
519 "6 month conv period" "2.133485" "5e-04" "0.346494" "0.271890410958904" "0.00559910414333707" "1" "0" "1" "1" "1" "1"
520 "6 month conv period" "2.133485" "5e-04" "0.346494" "0.271890410958904" "0.00559910414333707" "2" "0" "17" "1" "1" "1"
521 "6 month conv period" "2.133485" "5e-04" "0.346494" "0.271890410958904" "0.00559910414333707" "6214" "19" "1573" "894" "46" "185"
522 "6 month conv period" "2.133485" "5e-04" "0.346494" "0.271890410958904" "0.00559910414333707" "11653" "33" "2227" "1289" "83" "201"
523 "6 month conv period" "2.133485" "5e-04" "0.346494" "0.271890410958904" "0.00559910414333707" "1" "0" "55" "1" "1" "1"
524 "6 month conv period" "2.133485" "5e-04" "0.346494" "0.271890410958904" "0.00559910414333707" "5997" "11" "1468" "503" "48" "177"
525 "6 month conv period" "2.133485" "5e-04" "0.346494" "0.271890410958904" "0.00559910414333707" "53269" "132" "1819" "1209" "344" "194"
526 "6 month conv period" "2.133485" "5e-04" "0.346494" "0.271890410958904" "0.00559910414333707" "3673" "6" "1834" "782" "36" "228"
527 "6 month conv period" "2.133485" "5e-04" "0.346494" "0.271890410958904" "0.00559910414333707" "5687" "14" "1675" "812" "51" "199"
528 "6 month conv period" "2.133485" "5e-04" "0.346494" "0.271890410958904" "0.00559910414333707" "31716" "85" "2043" "1180" "203" "193"
529 "6 month conv period" "2.133485" "5e-04" "0.346494" "0.271890410958904" "0.00559910414333707" "1" "0" "175" "1" "1" "1"
530 "6 month conv period" "2.133485" "5e-04" "0.346494" "0.271890410958904" "0.00559910414333707" "75803" "206" "1963" "1639" "487" "197"
531 "6 month conv period" "2.133485" "5e-04" "0.346494" "0.271890410958904" "0.00559910414333707" "1" "0" "1" "1" "1" "1"
532 "6 month conv period" "2.133485" "5e-04" "0.346494" "0.271890410958904" "0.00559910414333707" "18101" "57" "1834" "754" "135" "169"
533 "6 month conv period" "2.133485" "5e-04" "0.346494" "0.271890410958904" "0.00559910414333707" "2" "0" "5" "1" "1" "1"
534 "6 month conv period" "2.133485" "5e-04" "0.346494" "0.271890410958904" "0.00559910414333707" "2" "0" "113" "12" "1" "1"
535 "6 month conv period" "2.133485" "5e-04" "0.346494" "0.271890410958904" "0.00559910414333707" "2" "0" "58" "1" "1" "1"
536 "6 month conv period" "2.133485" "5e-04" "0.346494" "0.271890410958904" "0.00559910414333707" "1" "0" "2" "1" "1" "1"
537 "6 month conv period" "2.133485" "5e-04" "0.346494" "0.271890410958904" "0.00559910414333707" "1" "0" "1" "1" "1" "1"
538 "6 month conv period" "2.133485" "5e-04" "0.346494" "0.271890410958904" "0.00559910414333707" "189" "0" "1081" "338" "5" "166"
539 "6 month conv period" "2.133485" "5e-04" "0.346494" "0.271890410958904" "0.00559910414333707" "3" "0" "76" "27" "1" "1"
540 "6 month conv period" "2.133485" "5e-04" "0.346494" "0.271890410958904" "0.00559910414333707" "1419" "6" "1561" "710" "15" "189"
541 "6 month conv period" "2.133485" "5e-04" "0.346494" "0.271890410958904" "0.00559910414333707" "2343" "4" "1732" "819" "25" "200"
542 "6 month conv period" "2.133485" "5e-04" "0.346494" "0.271890410958904" "0.00559910414333707" "15330" "46" "2741" "1532" "101" "178"
543 "6 month conv period" "2.133485" "5e-04" "0.346494" "0.271890410958904" "0.00559910414333707" "2" "0" "17" "16" "1" "1"
544 "6 month conv period" "2.133485" "5e-04" "0.346494" "0.271890410958904" "0.00559910414333707" "9" "0" "556" "40" "2" "12"
545 "6 month conv period" "2.133485" "5e-04" "0.346494" "0.271890410958904" "0.00559910414333707" "14378" "32" "1588" "1223" "106" "207"
546 "6 month conv period" "2.133485" "5e-04" "0.346494" "0.271890410958904" "0.00559910414333707" "46947" "113" "1964" "1168" "308" "193"
547 "6 month conv period" "2.133485" "5e-04" "0.346494" "0.271890410958904" "0.00559910414333707" "1" "0" "2" "1" "1" "1"
548 "6 month conv period" "2.133485" "5e-04" "0.346494" "0.271890410958904" "0.00559910414333707" "1" "0" "4" "1" "1" "1"
549 "6 month conv period" "2.133485" "5e-04" "0.346494" "0.271890410958904" "0.00559910414333707" "1" "0" "2" "1" "1" "1"
550 "6 month conv period" "2.133485" "5e-04" "0.346494" "0.271890410958904" "0.00559910414333707" "15304" "40" "1803" "994" "110" "190"
551 "6 month conv period" "2.133485" "5e-04" "0.346494" "0.271890410958904" "0.00559910414333707" "1" "0" "1" "1" "1" "1"
552 "6 month conv period" "2.133485" "5e-04" "0.346494" "0.271890410958904" "0.00559910414333707" "30811" "92" "1908" "982" "212" "191"
553 "6 month conv period" "2.133485" "5e-04" "0.346494" "0.271890410958904" "0.00559910414333707" "1" "0" "7" "1" "1" "1"
554 "6 month conv period" "2.133485" "5e-04" "0.346494" "0.271890410958904" "0.00559910414333707" "61729" "143" "2000" "1652" "436" "189"
555 "6 month conv period" "2.133485" "5e-04" "0.346494" "0.271890410958904" "0.00559910414333707" "51345" "153" "1889" "1029" "323" "174"
556 "6 month conv period" "2.133485" "5e-04" "0.346494" "0.271890410958904" "0.00559910414333707" "1" "0" "1" "1" "1" "1"
557 "6 month conv period" "2.133485" "5e-04" "0.346494" "0.271890410958904" "0.00559910414333707" "15" "0" "154" "73" "2" "29"
558 "6 month conv period" "2.133485" "5e-04" "0.346494" "0.271890410958904" "0.00559910414333707" "1" "0" "77" "1" "1" "1"
559 "6 month conv period" "2.133485" "5e-04" "0.346494" "0.271890410958904" "0.00559910414333707" "1" "0" "1" "1" "1" "1"
560 "6 month conv period" "2.133485" "5e-04" "0.346494" "0.271890410958904" "0.00559910414333707" "7783" "21" "1595" "858" "65" "191"
561 "6 month conv period" "2.133485" "5e-04" "0.346494" "0.271890410958904" "0.00559910414333707" "19726" "56" "1870" "1010" "140" "203"
562 "6 month conv period" "2.133485" "5e-04" "0.346494" "0.271890410958904" "0.00559910414333707" "13077" "45" "1730" "764" "97" "204"
563 "6 month conv period" "2.133485" "5e-04" "0.346494" "0.271890410958904" "0.00559910414333707" "7" "0" "133" "132" "1" "1"
564 "6 month conv period" "2.133485" "5e-04" "0.346494" "0.271890410958904" "0.00559910414333707" "1549" "3" "1153" "632" "18" "162"
565 "6 month conv period" "2.133485" "5e-04" "0.346494" "0.271890410958904" "0.00559910414333707" "638" "2" "1195" "842" "9" "159"
566 "6 month conv period" "2.133485" "5e-04" "0.346494" "0.271890410958904" "0.00559910414333707" "14740" "43" "1847" "693" "112" "173"
567 "6 month conv period" "2.133485" "5e-04" "0.346494" "0.271890410958904" "0.00559910414333707" "1" "0" "31" "1" "1" "1"
568 "6 month conv period" "2.133485" "5e-04" "0.346494" "0.271890410958904" "0.00559910414333707" "40185" "88" "1938" "1365" "277" "173"
569 "6 month conv period" "2.133485" "5e-04" "0.346494" "0.271890410958904" "0.00559910414333707" "74692" "179" "2206" "1061" "484" "179"
570 "6 month conv period" "2.133485" "5e-04" "0.346494" "0.271890410958904" "0.00559910414333707" "41969" "119" "1865" "1210" "280" "187"
571 "6 month conv period" "2.133485" "5e-04" "0.346494" "0.271890410958904" "0.00559910414333707" "42972" "120" "2395" "1184" "294" "186"
572 "6 month conv period" "2.133485" "5e-04" "0.346494" "0.271890410958904" "0.00559910414333707" "2636" "5" "2021" "920" "21" "194"
573 "6 month conv period" "2.133485" "5e-04" "0.346494" "0.271890410958904" "0.00559910414333707" "1" "0" "1" "1" "1" "1"
574 "6 month conv period" "2.133485" "5e-04" "0.346494" "0.271890410958904" "0.00559910414333707" "2" "0" "129" "6" "1" "1"
575 "6 month conv period" "2.133485" "5e-04" "0.346494" "0.271890410958904" "0.00559910414333707" "1" "0" "1" "1" "1" "1"
576 "6 month conv period" "2.133485" "5e-04" "0.346494" "0.271890410958904" "0.00559910414333707" "1" "0" "1" "1" "1" "1"
577 "6 month conv period" "2.133485" "5e-04" "0.346494" "0.271890410958904" "0.00559910414333707" "1" "0" "1" "1" "1" "1"
578 "6 month conv period" "2.133485" "5e-04" "0.346494" "0.271890410958904" "0.00559910414333707" "2" "0" "92" "13" "1" "1"
579 "6 month conv period" "2.133485" "5e-04" "0.346494" "0.271890410958904" "0.00559910414333707" "9990" "27" "1629" "891" "79" "189"
580 "6 month conv period" "2.133485" "5e-04" "0.346494" "0.271890410958904" "0.00559910414333707" "1" "0" "2" "1" "1" "1"
581 "6 month conv period" "2.133485" "5e-04" "0.346494" "0.271890410958904" "0.00559910414333707" "38022" "93" "2049" "783" "267" "183"
582 "6 month conv period" "2.133485" "5e-04" "0.346494" "0.271890410958904" "0.00559910414333707" "1" "0" "3" "1" "1" "1"
583 "6 month conv period" "2.133485" "5e-04" "0.346494" "0.271890410958904" "0.00559910414333707" "5134" "14" "1317" "797" "40" "166"
584 "6 month conv period" "2.133485" "5e-04" "0.346494" "0.271890410958904" "0.00559910414333707" "17372" "39" "1620" "1165" "113" "196"
585 "6 month conv period" "2.133485" "5e-04" "0.346494" "0.271890410958904" "0.00559910414333707" "1" "0" "1" "1" "1" "1"
586 "6 month conv period" "2.133485" "5e-04" "0.346494" "0.271890410958904" "0.00559910414333707" "1" "0" "82" "1" "1" "1"
587 "6 month conv period" "2.133485" "5e-04" "0.346494" "0.271890410958904" "0.00559910414333707" "19347" "47" "1946" "1263" "147" "183"
588 "6 month conv period" "2.133485" "5e-04" "0.346494" "0.271890410958904" "0.00559910414333707" "24609" "54" "1833" "956" "172" "176"
589 "6 month conv period" "2.133485" "5e-04" "0.346494" "0.271890410958904" "0.00559910414333707" "499" "0" "1386" "428" "8" "130"
590 "6 month conv period" "2.133485" "5e-04" "0.346494" "0.271890410958904" "0.00559910414333707" "1" "0" "2" "1" "1" "1"
591 "6 month conv period" "2.133485" "5e-04" "0.346494" "0.271890410958904" "0.00559910414333707" "2" "0" "7" "3" "1" "1"
592 "6 month conv period" "2.133485" "5e-04" "0.346494" "0.271890410958904" "0.00559910414333707" "2" "0" "25" "24" "1" "1"
593 "6 month conv period" "2.133485" "5e-04" "0.346494" "0.271890410958904" "0.00559910414333707" "1" "0" "18" "1" "1" "1"
594 "6 month conv period" "2.133485" "5e-04" "0.346494" "0.271890410958904" "0.00559910414333707" "1" "0" "1" "1" "1" "1"
595 "6 month conv period" "2.133485" "5e-04" "0.346494" "0.271890410958904" "0.00559910414333707" "1631" "6" "1790" "846" "20" "184"
596 "6 month conv period" "2.133485" "5e-04" "0.346494" "0.271890410958904" "0.00559910414333707" "4407" "5" "2026" "509" "38" "179"
597 "6 month conv period" "2.133485" "5e-04" "0.346494" "0.271890410958904" "0.00559910414333707" "11459" "29" "1573" "733" "88" "161"
598 "6 month conv period" "2.133485" "5e-04" "0.346494" "0.271890410958904" "0.00559910414333707" "413" "1" "1400" "383" "6" "192"
599 "6 month conv period" "2.133485" "5e-04" "0.346494" "0.271890410958904" "0.00559910414333707" "1" "0" "1" "1" "1" "1"
600 "6 month conv period" "2.133485" "5e-04" "0.346494" "0.271890410958904" "0.00559910414333707" "71680" "182" "2286" "1637" "477" "185"
601 "6 month conv period" "2.133485" "5e-04" "0.346494" "0.271890410958904" "0.00559910414333707" "75967" "198" "1971" "1146" "494" "192"
602 "6 month conv period" "2.133485" "5e-04" "0.346494" "0.271890410958904" "0.00559910414333707" "40989" "112" "1963" "826" "279" "176"
603 "6 month conv period" "2.133485" "5e-04" "0.346494" "0.271890410958904" "0.00559910414333707" "25615" "59" "2116" "1126" "161" "183"
604 "6 month conv period" "2.133485" "5e-04" "0.346494" "0.271890410958904" "0.00559910414333707" "3241" "4" "1606" "480" "29" "196"
605 "6 month conv period" "2.133485" "5e-04" "0.346494" "0.271890410958904" "0.00559910414333707" "2881" "10" "1487" "859" "25" "192"
606 "6 month conv period" "2.133485" "5e-04" "0.346494" "0.271890410958904" "0.00559910414333707" "2" "0" "6" "5" "1" "1"
607 "6 month conv period" "2.133485" "5e-04" "0.346494" "0.271890410958904" "0.00559910414333707" "4" "0" "103" "33" "1" "1"
608 "6 month conv period" "2.133485" "5e-04" "0.346494" "0.271890410958904" "0.00559910414333707" "2155" "7" "1421" "673" "21" "180"
609 "6 month conv period" "2.133485" "5e-04" "0.346494" "0.271890410958904" "0.00559910414333707" "29183" "79" "2253" "981" "195" "187"
610 "6 month conv period" "2.133485" "5e-04" "0.346494" "0.271890410958904" "0.00559910414333707" "9272" "21" "2106" "638" "64" "186"
611 "6 month conv period" "2.133485" "5e-04" "0.346494" "0.271890410958904" "0.00559910414333707" "22890" "46" "1978" "1091" "163" "201"
612 "6 month conv period" "2.133485" "5e-04" "0.346494" "0.271890410958904" "0.00559910414333707" "1" "0" "21" "1" "1" "1"
613 "6 month conv period" "2.133485" "5e-04" "0.346494" "0.271890410958904" "0.00559910414333707" "2" "0" "3" "1" "1" "1"
614 "6 month conv period" "2.133485" "5e-04" "0.346494" "0.271890410958904" "0.00559910414333707" "1137" "3" "1271" "645" "16" "175"
615 "6 month conv period" "2.133485" "5e-04" "0.346494" "0.271890410958904" "0.00559910414333707" "386" "5" "1178" "450" "5" "126"
616 "6 month conv period" "2.133485" "5e-04" "0.346494" "0.271890410958904" "0.00559910414333707" "1428" "6" "1586" "543" "12" "230"
617 "6 month conv period" "2.133485" "5e-04" "0.346494" "0.271890410958904" "0.00559910414333707" "1" "0" "1" "1" "1" "1"
618 "6 month conv period" "2.133485" "5e-04" "0.346494" "0.271890410958904" "0.00559910414333707" "1" "0" "3" "1" "1" "1"
619 "6 month conv period" "2.133485" "5e-04" "0.346494" "0.271890410958904" "0.00559910414333707" "19525" "44" "2051" "875" "140" "199"
620 "6 month conv period" "2.133485" "5e-04" "0.346494" "0.271890410958904" "0.00559910414333707" "3275" "12" "1313" "531" "28" "163"
621 "6 month conv period" "2.133485" "5e-04" "0.346494" "0.271890410958904" "0.00559910414333707" "4" "0" "558" "12" "1" "1"
622 "6 month conv period" "2.133485" "5e-04" "0.346494" "0.271890410958904" "0.00559910414333707" "356" "0" "1225" "514" "7" "150"
623 "6 month conv period" "2.133485" "5e-04" "0.346494" "0.271890410958904" "0.00559910414333707" "1" "0" "3" "1" "1" "1"
624 "6 month conv period" "2.133485" "5e-04" "0.346494" "0.271890410958904" "0.00559910414333707" "1" "0" "1" "1" "1" "1"
625 "6 month conv period" "2.133485" "5e-04" "0.346494" "0.271890410958904" "0.00559910414333707" "8519" "14" "1533" "1126" "68" "207"
626 "6 month conv period" "2.133485" "5e-04" "0.346494" "0.271890410958904" "0.00559910414333707" "1" "0" "287" "1" "1" "1"
627 "6 month conv period" "2.133485" "5e-04" "0.346494" "0.271890410958904" "0.00559910414333707" "1" "0" "3" "1" "1" "1"
628 "6 month conv period" "2.133485" "5e-04" "0.346494" "0.271890410958904" "0.00559910414333707" "53896" "135" "2364" "1237" "358" "194"
629 "6 month conv period" "2.133485" "5e-04" "0.346494" "0.271890410958904" "0.00559910414333707" "33210" "86" "2119" "1051" "222" "180"
630 "6 month conv period" "2.133485" "5e-04" "0.346494" "0.271890410958904" "0.00559910414333707" "1" "0" "2" "1" "1" "1"
631 "6 month conv period" "2.133485" "5e-04" "0.346494" "0.271890410958904" "0.00559910414333707" "1" "0" "260" "1" "1" "1"
632 "6 month conv period" "2.133485" "5e-04" "0.346494" "0.271890410958904" "0.00559910414333707" "35347" "109" "1930" "1382" "234" "187"
633 "6 month conv period" "2.133485" "5e-04" "0.346494" "0.271890410958904" "0.00559910414333707" "4" "0" "31" "19" "1" "1"
634 "6 month conv period" "2.133485" "5e-04" "0.346494" "0.271890410958904" "0.00559910414333707" "44397" "111" "2029" "1678" "287" "198"
635 "6 month conv period" "2.133485" "5e-04" "0.346494" "0.271890410958904" "0.00559910414333707" "8450" "24" "1815" "864" "59" "199"
636 "6 month conv period" "2.133485" "5e-04" "0.346494" "0.271890410958904" "0.00559910414333707" "28398" "67" "2008" "1364" "187" "158"
637 "6 month conv period" "2.133485" "5e-04" "0.346494" "0.271890410958904" "0.00559910414333707" "1" "0" "1" "1" "1" "1"
638 "6 month conv period" "2.133485" "5e-04" "0.346494" "0.271890410958904" "0.00559910414333707" "1460" "5" "1142" "471" "16" "214"
639 "6 month conv period" "2.133485" "5e-04" "0.346494" "0.271890410958904" "0.00559910414333707" "7" "0" "261" "72" "1" "1"
640 "6 month conv period" "2.133485" "5e-04" "0.346494" "0.271890410958904" "0.00559910414333707" "20926" "55" "1985" "1098" "155" "159"
641 "6 month conv period" "2.133485" "5e-04" "0.346494" "0.271890410958904" "0.00559910414333707" "12355" "32" "2028" "1123" "83" "199"
642 "6 month conv period" "2.133485" "5e-04" "0.346494" "0.271890410958904" "0.00559910414333707" "114817" "299" "2248" "1271" "738" "188"
643 "6 month conv period" "2.133485" "5e-04" "0.346494" "0.271890410958904" "0.00559910414333707" "5066" "18" "1483" "669" "40" "179"
644 "6 month conv period" "2.133485" "5e-04" "0.346494" "0.271890410958904" "0.00559910414333707" "1" "0" "57" "1" "1" "1"
645 "6 month conv period" "2.133485" "5e-04" "0.346494" "0.271890410958904" "0.00559910414333707" "3" "0" "176" "12" "1" "1"
646 "6 month conv period" "2.133485" "5e-04" "0.346494" "0.271890410958904" "0.00559910414333707" "4152" "10" "1485" "769" "32" "204"
647 "6 month conv period" "2.133485" "5e-04" "0.346494" "0.271890410958904" "0.00559910414333707" "1" "0" "3" "1" "1" "1"
648 "6 month conv period" "2.133485" "5e-04" "0.346494" "0.271890410958904" "0.00559910414333707" "57050" "133" "2197" "1270" "377" "203"
649 "6 month conv period" "2.133485" "5e-04" "0.346494" "0.271890410958904" "0.00559910414333707" "1" "0" "3" "1" "1" "1"
650 "6 month conv period" "2.133485" "5e-04" "0.346494" "0.271890410958904" "0.00559910414333707" "1" "0" "120" "1" "1" "1"
651 "6 month conv period" "2.133485" "5e-04" "0.346494" "0.271890410958904" "0.00559910414333707" "35277" "92" "1939" "1314" "237" "191"
652 "6 month conv period" "2.133485" "5e-04" "0.346494" "0.271890410958904" "0.00559910414333707" "1" "0" "1" "1" "1" "1"
653 "6 month conv period" "2.133485" "5e-04" "0.346494" "0.271890410958904" "0.00559910414333707" "336" "0" "966" "423" "4" "127"
654 "6 month conv period" "2.133485" "5e-04" "0.346494" "0.271890410958904" "0.00559910414333707" "35027" "81" "2187" "882" "232" "192"
655 "6 month conv period" "2.133485" "5e-04" "0.346494" "0.271890410958904" "0.00559910414333707" "303" "2" "1091" "437" "6" "178"
656 "6 month conv period" "2.133485" "5e-04" "0.346494" "0.271890410958904" "0.00559910414333707" "1" "0" "1" "1" "1" "1"
657 "6 month conv period" "2.133485" "5e-04" "0.346494" "0.271890410958904" "0.00559910414333707" "18846" "51" "1513" "1411" "144" "171"
658 "6 month conv period" "2.133485" "5e-04" "0.346494" "0.271890410958904" "0.00559910414333707" "8384" "22" "1737" "520" "68" "150"
659 "6 month conv period" "2.133485" "5e-04" "0.346494" "0.271890410958904" "0.00559910414333707" "1740" "3" "1443" "463" "19" "191"
660 "6 month conv period" "2.133485" "5e-04" "0.346494" "0.271890410958904" "0.00559910414333707" "1" "0" "3" "1" "1" "1"
661 "6 month conv period" "2.133485" "5e-04" "0.346494" "0.271890410958904" "0.00559910414333707" "3" "0" "18" "17" "1" "1"
662 "6 month conv period" "2.133485" "5e-04" "0.346494" "0.271890410958904" "0.00559910414333707" "2" "0" "6" "5" "1" "1"
663 "6 month conv period" "2.133485" "5e-04" "0.346494" "0.271890410958904" "0.00559910414333707" "69666" "208" "1814" "1311" "445" "187"
664 "6 month conv period" "2.133485" "5e-04" "0.346494" "0.271890410958904" "0.00559910414333707" "77132" "209" "1971" "1337" "519" "189"
665 "6 month conv period" "2.133485" "5e-04" "0.346494" "0.271890410958904" "0.00559910414333707" "1" "0" "3" "1" "1" "1"
666 "6 month conv period" "2.133485" "5e-04" "0.346494" "0.271890410958904" "0.00559910414333707" "8802" "27" "1707" "1064" "68" "189"
667 "6 month conv period" "2.133485" "5e-04" "0.346494" "0.271890410958904" "0.00559910414333707" "19" "0" "227" "144" "1" "1"
668 "6 month conv period" "2.133485" "5e-04" "0.346494" "0.271890410958904" "0.00559910414333707" "6710" "12" "1507" "669" "53" "193"
669 "6 month conv period" "2.133485" "5e-04" "0.346494" "0.271890410958904" "0.00559910414333707" "1" "0" "5" "1" "1" "1"
670 "6 month conv period" "2.133485" "5e-04" "0.346494" "0.271890410958904" "0.00559910414333707" "1" "0" "1" "1" "1" "1"
671 "6 month conv period" "2.133485" "5e-04" "0.346494" "0.271890410958904" "0.00559910414333707" "1" "0" "3" "1" "1" "1"
672 "6 month conv period" "2.133485" "5e-04" "0.346494" "0.271890410958904" "0.00559910414333707" "2" "0" "119" "1" "1" "1"
673 "6 month conv period" "2.133485" "5e-04" "0.346494" "0.271890410958904" "0.00559910414333707" "4" "0" "22" "20" "1" "1"
674 "6 month conv period" "2.133485" "5e-04" "0.346494" "0.271890410958904" "0.00559910414333707" "966" "0" "1290" "447" "11" "188"
675 "6 month conv period" "2.133485" "5e-04" "0.346494" "0.271890410958904" "0.00559910414333707" "1" "0" "15" "1" "1" "1"
676 "6 month conv period" "2.133485" "5e-04" "0.346494" "0.271890410958904" "0.00559910414333707" "51488" "111" "2055" "1194" "357" "203"
677 "6 month conv period" "2.133485" "5e-04" "0.346494" "0.271890410958904" "0.00559910414333707" "472" "0" "1377" "306" "9" "172"
678 "6 month conv period" "2.133485" "5e-04" "0.346494" "0.271890410958904" "0.00559910414333707" "53" "0" "585" "256" "2" "58"
679 "6 month conv period" "2.133485" "5e-04" "0.346494" "0.271890410958904" "0.00559910414333707" "1" "0" "1" "1" "1" "1"
680 "6 month conv period" "2.133485" "5e-04" "0.346494" "0.271890410958904" "0.00559910414333707" "7935" "16" "1640" "884" "65" "168"
681 "6 month conv period" "2.133485" "5e-04" "0.346494" "0.271890410958904" "0.00559910414333707" "1" "0" "1" "1" "1" "1"
682 "6 month conv period" "2.133485" "5e-04" "0.346494" "0.271890410958904" "0.00559910414333707" "5" "0" "57" "56" "1" "1"
683 "6 month conv period" "2.133485" "5e-04" "0.346494" "0.271890410958904" "0.00559910414333707" "1" "0" "2" "1" "1" "1"
684 "6 month conv period" "2.133485" "5e-04" "0.346494" "0.271890410958904" "0.00559910414333707" "31349" "77" "2036" "787" "214" "186"
685 "6 month conv period" "2.133485" "5e-04" "0.346494" "0.271890410958904" "0.00559910414333707" "21683" "51" "2012" "826" "154" "187"
686 "6 month conv period" "2.133485" "5e-04" "0.346494" "0.271890410958904" "0.00559910414333707" "11343" "26" "2010" "803" "93" "192"
687 "6 month conv period" "2.133485" "5e-04" "0.346494" "0.271890410958904" "0.00559910414333707" "25340" "69" "1785" "1115" "179" "194"
688 "6 month conv period" "2.133485" "5e-04" "0.346494" "0.271890410958904" "0.00559910414333707" "1" "0" "234" "1" "1" "1"
689 "6 month conv period" "2.133485" "5e-04" "0.346494" "0.271890410958904" "0.00559910414333707" "1" "0" "1" "1" "1" "1"
690 "6 month conv period" "2.133485" "5e-04" "0.346494" "0.271890410958904" "0.00559910414333707" "10275" "30" "1926" "853" "69" "198"
691 "6 month conv period" "2.133485" "5e-04" "0.346494" "0.271890410958904" "0.00559910414333707" "4207" "15" "1419" "835" "35" "190"
692 "6 month conv period" "2.133485" "5e-04" "0.346494" "0.271890410958904" "0.00559910414333707" "8666" "20" "1958" "513" "65" "166"
693 "6 month conv period" "2.133485" "5e-04" "0.346494" "0.271890410958904" "0.00559910414333707" "2" "0" "5" "4" "1" "1"
694 "6 month conv period" "2.133485" "5e-04" "0.346494" "0.271890410958904" "0.00559910414333707" "1" "0" "173" "1" "1" "1"
695 "6 month conv period" "2.133485" "5e-04" "0.346494" "0.271890410958904" "0.00559910414333707" "4091" "6" "1793" "441" "35" "186"
696 "6 month conv period" "2.133485" "5e-04" "0.346494" "0.271890410958904" "0.00559910414333707" "89033" "232" "1957" "1375" "607" "182"
697 "6 month conv period" "2.133485" "5e-04" "0.346494" "0.271890410958904" "0.00559910414333707" "2" "0" "54" "18" "1" "1"
698 "6 month conv period" "2.133485" "5e-04" "0.346494" "0.271890410958904" "0.00559910414333707" "6173" "11" "1349" "819" "48" "168"
699 "6 month conv period" "2.133485" "5e-04" "0.346494" "0.271890410958904" "0.00559910414333707" "18" "0" "470" "59" "2" "16"
700 "6 month conv period" "2.133485" "5e-04" "0.346494" "0.271890410958904" "0.00559910414333707" "2" "0" "270" "12" "1" "1"
701 "6 month conv period" "2.133485" "5e-04" "0.346494" "0.271890410958904" "0.00559910414333707" "12669" "30" "1600" "1149" "99" "167"
702 "6 month conv period" "2.133485" "5e-04" "0.346494" "0.271890410958904" "0.00559910414333707" "3" "0" "21" "17" "1" "1"
703 "6 month conv period" "2.133485" "5e-04" "0.346494" "0.271890410958904" "0.00559910414333707" "23970" "61" "1890" "1268" "168" "182"
704 "6 month conv period" "2.133485" "5e-04" "0.346494" "0.271890410958904" "0.00559910414333707" "9101" "21" "2020" "767" "75" "164"
705 "6 month conv period" "2.133485" "5e-04" "0.346494" "0.271890410958904" "0.00559910414333707" "585" "1" "1105" "353" "12" "220"
706 "6 month conv period" "2.133485" "5e-04" "0.346494" "0.271890410958904" "0.00559910414333707" "1" "0" "166" "1" "1" "1"
707 "6 month conv period" "2.133485" "5e-04" "0.346494" "0.271890410958904" "0.00559910414333707" "24669" "61" "1785" "993" "168" "173"
708 "6 month conv period" "2.133485" "5e-04" "0.346494" "0.271890410958904" "0.00559910414333707" "4" "0" "102" "22" "1" "1"
709 "6 month conv period" "2.133485" "5e-04" "0.346494" "0.271890410958904" "0.00559910414333707" "1" "0" "2" "1" "1" "1"
710 "6 month conv period" "2.133485" "5e-04" "0.346494" "0.271890410958904" "0.00559910414333707" "22243" "58" "1620" "1377" "148" "163"
711 "6 month conv period" "2.133485" "5e-04" "0.346494" "0.271890410958904" "0.00559910414333707" "1" "0" "7" "1" "1" "1"
712 "6 month conv period" "2.133485" "5e-04" "0.346494" "0.271890410958904" "0.00559910414333707" "4765" "14" "1702" "1189" "37" "159"
713 "6 month conv period" "2.133485" "5e-04" "0.346494" "0.271890410958904" "0.00559910414333707" "1" "0" "2" "1" "1" "1"
714 "6 month conv period" "2.133485" "5e-04" "0.346494" "0.271890410958904" "0.00559910414333707" "1" "0" "1" "1" "1" "1"
715 "6 month conv period" "2.133485" "5e-04" "0.346494" "0.271890410958904" "0.00559910414333707" "23507" "67" "1637" "1232" "163" "175"
716 "6 month conv period" "2.133485" "5e-04" "0.346494" "0.271890410958904" "0.00559910414333707" "30744" "91" "1893" "997" "204" "180"
717 "6 month conv period" "2.133485" "5e-04" "0.346494" "0.271890410958904" "0.00559910414333707" "39919" "97" "1881" "978" "260" "192"
718 "6 month conv period" "2.133485" "5e-04" "0.346494" "0.271890410958904" "0.00559910414333707" "45988" "125" "2265" "932" "306" "178"
719 "6 month conv period" "2.133485" "5e-04" "0.346494" "0.271890410958904" "0.00559910414333707" "113373" "295" "2133" "1153" "731" "190"
720 "6 month conv period" "2.133485" "5e-04" "0.346494" "0.271890410958904" "0.00559910414333707" "4" "0" "305" "17" "1" "1"
721 "6 month conv period" "2.133485" "5e-04" "0.346494" "0.271890410958904" "0.00559910414333707" "2" "0" "5" "4" "1" "1"
722 "6 month conv period" "2.133485" "5e-04" "0.346494" "0.271890410958904" "0.00559910414333707" "2134" "5" "1299" "628" "23" "162"
723 "6 month conv period" "2.133485" "5e-04" "0.346494" "0.271890410958904" "0.00559910414333707" "15" "1" "856" "380" "1" "1"
724 "6 month conv period" "2.133485" "5e-04" "0.346494" "0.271890410958904" "0.00559910414333707" "1" "0" "1" "1" "1" "1"
725 "6 month conv period" "2.133485" "5e-04" "0.346494" "0.271890410958904" "0.00559910414333707" "27368" "82" "1846" "1437" "171" "180"
726 "6 month conv period" "2.133485" "5e-04" "0.346494" "0.271890410958904" "0.00559910414333707" "9144" "23" "1979" "864" "73" "198"
727 "6 month conv period" "2.133485" "5e-04" "0.346494" "0.271890410958904" "0.00559910414333707" "1" "0" "2" "1" "1" "1"
728 "6 month conv period" "2.133485" "5e-04" "0.346494" "0.271890410958904" "0.00559910414333707" "26507" "66" "1705" "816" "183" "179"
729 "6 month conv period" "2.133485" "5e-04" "0.346494" "0.271890410958904" "0.00559910414333707" "1" "0" "97" "1" "1" "1"
730 "6 month conv period" "2.133485" "5e-04" "0.346494" "0.271890410958904" "0.00559910414333707" "1" "0" "522" "1" "1" "1"
731 "6 month conv period" "2.133485" "5e-04" "0.346494" "0.271890410958904" "0.00559910414333707" "1" "0" "3" "1" "1" "1"
732 "6 month conv period" "2.133485" "5e-04" "0.346494" "0.271890410958904" "0.00559910414333707" "2" "0" "253" "2" "1" "1"
733 "6 month conv period" "2.133485" "5e-04" "0.346494" "0.271890410958904" "0.00559910414333707" "1" "0" "2" "1" "1" "1"
734 "6 month conv period" "2.133485" "5e-04" "0.346494" "0.271890410958904" "0.00559910414333707" "9821" "29" "1515" "902" "70" "189"
735 "6 month conv period" "2.133485" "5e-04" "0.346494" "0.271890410958904" "0.00559910414333707" "1" "0" "20" "1" "1" "1"
736 "6 month conv period" "2.133485" "5e-04" "0.346494" "0.271890410958904" "0.00559910414333707" "1" "0" "5" "1" "1" "1"
737 "6 month conv period" "2.133485" "5e-04" "0.346494" "0.271890410958904" "0.00559910414333707" "7" "0" "567" "49" "1" "1"
738 "6 month conv period" "2.133485" "5e-04" "0.346494" "0.271890410958904" "0.00559910414333707" "9896" "26" "1709" "1048" "77" "188"
739 "6 month conv period" "2.133485" "5e-04" "0.346494" "0.271890410958904" "0.00559910414333707" "3" "0" "588" "17" "1" "1"
740 "6 month conv period" "2.133485" "5e-04" "0.346494" "0.271890410958904" "0.00559910414333707" "15473" "57" "1681" "1096" "110" "204"
741 "6 month conv period" "2.133485" "5e-04" "0.346494" "0.271890410958904" "0.00559910414333707" "1" "0" "287" "1" "1" "1"
742 "6 month conv period" "2.133485" "5e-04" "0.346494" "0.271890410958904" "0.00559910414333707" "2" "0" "25" "22" "1" "1"
743 "6 month conv period" "2.133485" "5e-04" "0.346494" "0.271890410958904" "0.00559910414333707" "2" "0" "10" "1" "1" "1"
744 "6 month conv period" "2.133485" "5e-04" "0.346494" "0.271890410958904" "0.00559910414333707" "1" "0" "1" "1" "1" "1"
745 "6 month conv period" "2.133485" "5e-04" "0.346494" "0.271890410958904" "0.00559910414333707" "14548" "40" "1868" "824" "114" "190"
746 "6 month conv period" "2.133485" "5e-04" "0.346494" "0.271890410958904" "0.00559910414333707" "1" "0" "354" "1" "1" "1"
747 "6 month conv period" "2.133485" "5e-04" "0.346494" "0.271890410958904" "0.00559910414333707" "1604" "5" "1465" "693" "15" "203"
748 "6 month conv period" "2.133485" "5e-04" "0.346494" "0.271890410958904" "0.00559910414333707" "13" "1" "284" "271" "2" "249"
749 "6 month conv period" "2.133485" "5e-04" "0.346494" "0.271890410958904" "0.00559910414333707" "26705" "69" "1759" "1056" "190" "183"
750 "6 month conv period" "2.133485" "5e-04" "0.346494" "0.271890410958904" "0.00559910414333707" "20919" "53" "2598" "980" "143" "194"
751 "6 month conv period" "2.133485" "5e-04" "0.346494" "0.271890410958904" "0.00559910414333707" "14679" "39" "1714" "917" "103" "174"
752 "6 month conv period" "2.133485" "5e-04" "0.346494" "0.271890410958904" "0.00559910414333707" "952" "0" "1550" "364" "12" "172"
753 "6 month conv period" "2.133485" "5e-04" "0.346494" "0.271890410958904" "0.00559910414333707" "5" "0" "79" "67" "1" "1"
754 "6 month conv period" "2.133485" "5e-04" "0.346494" "0.271890410958904" "0.00559910414333707" "145" "1" "894" "433" "3" "133"
755 "6 month conv period" "2.133485" "5e-04" "0.346494" "0.271890410958904" "0.00559910414333707" "17795" "49" "1688" "966" "121" "183"
756 "6 month conv period" "2.133485" "5e-04" "0.346494" "0.271890410958904" "0.00559910414333707" "3" "0" "43" "28" "1" "1"
757 "6 month conv period" "2.133485" "5e-04" "0.346494" "0.271890410958904" "0.00559910414333707" "1" "0" "80" "1" "1" "1"
758 "6 month conv period" "2.133485" "5e-04" "0.346494" "0.271890410958904" "0.00559910414333707" "5990" "14" "1889" "579" "47" "198"
759 "6 month conv period" "2.133485" "5e-04" "0.346494" "0.271890410958904" "0.00559910414333707" "1" "0" "1" "1" "1" "1"
760 "6 month conv period" "2.133485" "5e-04" "0.346494" "0.271890410958904" "0.00559910414333707" "51966" "143" "2029" "1147" "332" "188"
761 "6 month conv period" "2.133485" "5e-04" "0.346494" "0.271890410958904" "0.00559910414333707" "1" "0" "66" "1" "1" "1"
762 "6 month conv period" "2.133485" "5e-04" "0.346494" "0.271890410958904" "0.00559910414333707" "35490" "94" "1894" "1170" "240" "209"
763 "6 month conv period" "2.133485" "5e-04" "0.346494" "0.271890410958904" "0.00559910414333707" "32158" "86" "2047" "1008" "218" "200"
764 "6 month conv period" "2.133485" "5e-04" "0.346494" "0.271890410958904" "0.00559910414333707" "1" "0" "1" "1" "1" "1"
765 "6 month conv period" "2.133485" "5e-04" "0.346494" "0.271890410958904" "0.00559910414333707" "35112" "104" "1922" "1196" "236" "177"
766 "6 month conv period" "2.133485" "5e-04" "0.346494" "0.271890410958904" "0.00559910414333707" "1" "0" "2" "1" "1" "1"
767 "6 month conv period" "2.133485" "5e-04" "0.346494" "0.271890410958904" "0.00559910414333707" "1" "0" "50" "1" "1" "1"
768 "6 month conv period" "2.133485" "5e-04" "0.346494" "0.271890410958904" "0.00559910414333707" "1" "0" "482" "1" "1" "1"
769 "6 month conv period" "2.133485" "5e-04" "0.346494" "0.271890410958904" "0.00559910414333707" "4" "0" "25" "13" "1" "1"
770 "6 month conv period" "2.133485" "5e-04" "0.346494" "0.271890410958904" "0.00559910414333707" "2565" "11" "1773" "1327" "23" "224"
771 "6 month conv period" "2.133485" "5e-04" "0.346494" "0.271890410958904" "0.00559910414333707" "1" "0" "1" "1" "1" "1"
772 "6 month conv period" "2.133485" "5e-04" "0.346494" "0.271890410958904" "0.00559910414333707" "6124" "17" "1578" "693" "53" "188"
773 "6 month conv period" "2.133485" "5e-04" "0.346494" "0.271890410958904" "0.00559910414333707" "16525" "46" "1913" "775" "120" "237"
774 "6 month conv period" "2.133485" "5e-04" "0.346494" "0.271890410958904" "0.00559910414333707" "10275" "31" "1632" "1099" "77" "191"
775 "6 month conv period" "2.133485" "5e-04" "0.346494" "0.271890410958904" "0.00559910414333707" "3" "0" "22" "18" "1" "1"
776 "6 month conv period" "2.133485" "5e-04" "0.346494" "0.271890410958904" "0.00559910414333707" "2" "0" "5" "3" "1" "1"
777 "6 month conv period" "2.133485" "5e-04" "0.346494" "0.271890410958904" "0.00559910414333707" "4" "0" "207" "13" "1" "1"
778 "6 month conv period" "2.133485" "5e-04" "0.346494" "0.271890410958904" "0.00559910414333707" "3" "0" "19" "3" "1" "1"
779 "6 month conv period" "2.133485" "5e-04" "0.346494" "0.271890410958904" "0.00559910414333707" "6844" "21" "1698" "833" "50" "183"
780 "6 month conv period" "2.133485" "5e-04" "0.346494" "0.271890410958904" "0.00559910414333707" "5764" "12" "1837" "633" "53" "191"
781 "6 month conv period" "2.133485" "5e-04" "0.346494" "0.271890410958904" "0.00559910414333707" "3" "0" "440" "7" "1" "1"
782 "6 month conv period" "2.133485" "5e-04" "0.346494" "0.271890410958904" "0.00559910414333707" "4246" "7" "1706" "783" "38" "171"
783 "6 month conv period" "2.133485" "5e-04" "0.346494" "0.271890410958904" "0.00559910414333707" "2" "0" "388" "3" "1" "1"
784 "6 month conv period" "2.133485" "5e-04" "0.346494" "0.271890410958904" "0.00559910414333707" "43048" "96" "2473" "921" "282" "174"
785 "6 month conv period" "2.133485" "5e-04" "0.346494" "0.271890410958904" "0.00559910414333707" "3" "0" "516" "16" "1" "1"
786 "6 month conv period" "2.133485" "5e-04" "0.346494" "0.271890410958904" "0.00559910414333707" "26971" "60" "2098" "1531" "185" "199"
787 "6 month conv period" "2.133485" "5e-04" "0.346494" "0.271890410958904" "0.00559910414333707" "1" "0" "4" "1" "1" "1"
788 "6 month conv period" "2.133485" "5e-04" "0.346494" "0.271890410958904" "0.00559910414333707" "57125" "160" "3021" "1031" "392" "183"
789 "6 month conv period" "2.133485" "5e-04" "0.346494" "0.271890410958904" "0.00559910414333707" "1199" "4" "1303" "459" "16" "170"
790 "6 month conv period" "2.133485" "5e-04" "0.346494" "0.271890410958904" "0.00559910414333707" "1" "0" "1" "1" "1" "1"
791 "6 month conv period" "2.133485" "5e-04" "0.346494" "0.271890410958904" "0.00559910414333707" "3" "0" "12" "9" "1" "1"
792 "6 month conv period" "2.133485" "5e-04" "0.346494" "0.271890410958904" "0.00559910414333707" "552" "2" "1219" "337" "8" "172"
793 "6 month conv period" "2.133485" "5e-04" "0.346494" "0.271890410958904" "0.00559910414333707" "1" "0" "1" "1" "1" "1"
794 "6 month conv period" "2.133485" "5e-04" "0.346494" "0.271890410958904" "0.00559910414333707" "40183" "119" "2329" "1020" "269" "186"
795 "6 month conv period" "2.133485" "5e-04" "0.346494" "0.271890410958904" "0.00559910414333707" "1" "0" "1" "1" "1" "1"
796 "6 month conv period" "2.133485" "5e-04" "0.346494" "0.271890410958904" "0.00559910414333707" "13911" "42" "1850" "841" "106" "170"
797 "6 month conv period" "2.133485" "5e-04" "0.346494" "0.271890410958904" "0.00559910414333707" "1" "0" "2" "1" "1" "1"
798 "6 month conv period" "2.133485" "5e-04" "0.346494" "0.271890410958904" "0.00559910414333707" "1" "0" "1" "1" "1" "1"
799 "6 month conv period" "2.133485" "5e-04" "0.346494" "0.271890410958904" "0.00559910414333707" "73255" "176" "1933" "1127" "460" "181"
800 "6 month conv period" "2.133485" "5e-04" "0.346494" "0.271890410958904" "0.00559910414333707" "13597" "41" "2036" "887" "95" "175"
801 "6 month conv period" "2.133485" "5e-04" "0.346494" "0.271890410958904" "0.00559910414333707" "30911" "83" "1834" "921" "198" "173"
802 "6 month conv period" "2.133485" "5e-04" "0.346494" "0.271890410958904" "0.00559910414333707" "3" "0" "568" "20" "1" "1"
803 "6 month conv period" "2.133485" "5e-04" "0.346494" "0.271890410958904" "0.00559910414333707" "2" "0" "678" "1" "1" "1"
804 "6 month conv period" "2.133485" "5e-04" "0.346494" "0.271890410958904" "0.00559910414333707" "3977" "5" "1399" "518" "35" "155"
805 "6 month conv period" "2.133485" "5e-04" "0.346494" "0.271890410958904" "0.00559910414333707" "1" "0" "34" "1" "1" "1"
806 "6 month conv period" "2.133485" "5e-04" "0.346494" "0.271890410958904" "0.00559910414333707" "1" "0" "1" "1" "1" "1"
807 "6 month conv period" "2.133485" "5e-04" "0.346494" "0.271890410958904" "0.00559910414333707" "1" "0" "29" "1" "1" "1"
808 "6 month conv period" "2.133485" "5e-04" "0.346494" "0.271890410958904" "0.00559910414333707" "6173" "23" "1811" "1133" "52" "207"
809 "6 month conv period" "2.133485" "5e-04" "0.346494" "0.271890410958904" "0.00559910414333707" "1" "0" "2" "1" "1" "1"
810 "6 month conv period" "2.133485" "5e-04" "0.346494" "0.271890410958904" "0.00559910414333707" "13552" "42" "1977" "976" "103" "175"
811 "6 month conv period" "2.133485" "5e-04" "0.346494" "0.271890410958904" "0.00559910414333707" "47452" "138" "2172" "1867" "317" "171"
812 "6 month conv period" "2.133485" "5e-04" "0.346494" "0.271890410958904" "0.00559910414333707" "176" "0" "2095" "321" "4" "137"
813 "6 month conv period" "2.133485" "5e-04" "0.346494" "0.271890410958904" "0.00559910414333707" "224" "0" "1191" "421" "4" "259"
814 "6 month conv period" "2.133485" "5e-04" "0.346494" "0.271890410958904" "0.00559910414333707" "9" "0" "186" "38" "2" "17"
815 "6 month conv period" "2.133485" "5e-04" "0.346494" "0.271890410958904" "0.00559910414333707" "4300" "8" "1713" "603" "33" "164"
816 "6 month conv period" "2.133485" "5e-04" "0.346494" "0.271890410958904" "0.00559910414333707" "1" "0" "2" "1" "1" "1"
817 "6 month conv period" "2.133485" "5e-04" "0.346494" "0.271890410958904" "0.00559910414333707" "43774" "110" "2444" "1040" "298" "193"
818 "6 month conv period" "2.133485" "5e-04" "0.346494" "0.271890410958904" "0.00559910414333707" "11191" "22" "1846" "1733" "83" "181"
819 "6 month conv period" "2.133485" "5e-04" "0.346494" "0.271890410958904" "0.00559910414333707" "7" "0" "104" "62" "1" "1"
820 "6 month conv period" "2.133485" "5e-04" "0.346494" "0.271890410958904" "0.00559910414333707" "1" "0" "4" "1" "1" "1"
821 "6 month conv period" "2.133485" "5e-04" "0.346494" "0.271890410958904" "0.00559910414333707" "1" "0" "1" "1" "1" "1"
822 "6 month conv period" "2.133485" "5e-04" "0.346494" "0.271890410958904" "0.00559910414333707" "1" "0" "133" "1" "1" "1"
823 "6 month conv period" "2.133485" "5e-04" "0.346494" "0.271890410958904" "0.00559910414333707" "1" "0" "1" "1" "1" "1"
824 "6 month conv period" "2.133485" "5e-04" "0.346494" "0.271890410958904" "0.00559910414333707" "9051" "20" "1591" "1051" "62" "188"
825 "6 month conv period" "2.133485" "5e-04" "0.346494" "0.271890410958904" "0.00559910414333707" "24173" "47" "1882" "786" "182" "192"
826 "6 month conv period" "2.133485" "5e-04" "0.346494" "0.271890410958904" "0.00559910414333707" "16212" "33" "1561" "658" "116" "176"
827 "6 month conv period" "2.133485" "5e-04" "0.346494" "0.271890410958904" "0.00559910414333707" "1" "0" "2" "1" "1" "1"
828 "6 month conv period" "2.133485" "5e-04" "0.346494" "0.271890410958904" "0.00559910414333707" "1" "0" "1" "1" "1" "1"
829 "6 month conv period" "2.133485" "5e-04" "0.346494" "0.271890410958904" "0.00559910414333707" "1" "0" "2" "1" "1" "1"
830 "6 month conv period" "2.133485" "5e-04" "0.346494" "0.271890410958904" "0.00559910414333707" "6586" "15" "1699" "836" "52" "212"
831 "6 month conv period" "2.133485" "5e-04" "0.346494" "0.271890410958904" "0.00559910414333707" "15308" "34" "1950" "1121" "108" "182"
832 "6 month conv period" "2.133485" "5e-04" "0.346494" "0.271890410958904" "0.00559910414333707" "1479" "1" "1335" "388" "18" "243"
833 "6 month conv period" "2.133485" "5e-04" "0.346494" "0.271890410958904" "0.00559910414333707" "49" "0" "472" "150" "3" "32"
834 "6 month conv period" "2.133485" "5e-04" "0.346494" "0.271890410958904" "0.00559910414333707" "2" "0" "120" "17" "1" "1"
835 "6 month conv period" "2.133485" "5e-04" "0.346494" "0.271890410958904" "0.00559910414333707" "9" "0" "694" "51" "2" "51"
836 "6 month conv period" "2.133485" "5e-04" "0.346494" "0.271890410958904" "0.00559910414333707" "22090" "54" "1805" "829" "157" "160"
837 "6 month conv period" "2.133485" "5e-04" "0.346494" "0.271890410958904" "0.00559910414333707" "4" "0" "104" "39" "2" "27"
838 "6 month conv period" "2.133485" "5e-04" "0.346494" "0.271890410958904" "0.00559910414333707" "1" "0" "1" "1" "1" "1"
839 "6 month conv period" "2.133485" "5e-04" "0.346494" "0.271890410958904" "0.00559910414333707" "1" "0" "1" "1" "1" "1"
840 "6 month conv period" "2.133485" "5e-04" "0.346494" "0.271890410958904" "0.00559910414333707" "13413" "41" "1700" "1075" "96" "166"
841 "6 month conv period" "2.133485" "5e-04" "0.346494" "0.271890410958904" "0.00559910414333707" "1" "0" "46" "1" "1" "1"
842 "6 month conv period" "2.133485" "5e-04" "0.346494" "0.271890410958904" "0.00559910414333707" "1" "0" "1" "1" "1" "1"
843 "6 month conv period" "2.133485" "5e-04" "0.346494" "0.271890410958904" "0.00559910414333707" "3" "0" "429" "3" "1" "1"
844 "6 month conv period" "2.133485" "5e-04" "0.346494" "0.271890410958904" "0.00559910414333707" "1" "0" "1" "1" "1" "1"
845 "6 month conv period" "2.133485" "5e-04" "0.346494" "0.271890410958904" "0.00559910414333707" "1" "0" "1" "1" "1" "1"
846 "6 month conv period" "2.133485" "5e-04" "0.346494" "0.271890410958904" "0.00559910414333707" "10538" "38" "1831" "997" "77" "202"
847 "6 month conv period" "2.133485" "5e-04" "0.346494" "0.271890410958904" "0.00559910414333707" "84129" "200" "2042" "1259" "552" "188"
848 "6 month conv period" "2.133485" "5e-04" "0.346494" "0.271890410958904" "0.00559910414333707" "16518" "46" "1753" "896" "123" "185"
849 "6 month conv period" "2.133485" "5e-04" "0.346494" "0.271890410958904" "0.00559910414333707" "10716" "34" "1910" "1905" "89" "153"
850 "6 month conv period" "2.133485" "5e-04" "0.346494" "0.271890410958904" "0.00559910414333707" "1" "0" "1" "1" "1" "1"
851 "6 month conv period" "2.133485" "5e-04" "0.346494" "0.271890410958904" "0.00559910414333707" "1" "0" "1" "1" "1" "1"
852 "6 month conv period" "2.133485" "5e-04" "0.346494" "0.271890410958904" "0.00559910414333707" "5142" "18" "1393" "976" "42" "164"
853 "6 month conv period" "2.133485" "5e-04" "0.346494" "0.271890410958904" "0.00559910414333707" "23061" "64" "1857" "1317" "164" "199"
854 "6 month conv period" "2.133485" "5e-04" "0.346494" "0.271890410958904" "0.00559910414333707" "3" "0" "46" "39" "1" "1"
855 "6 month conv period" "2.133485" "5e-04" "0.346494" "0.271890410958904" "0.00559910414333707" "109622" "272" "1988" "1286" "721" "189"
856 "6 month conv period" "2.133485" "5e-04" "0.346494" "0.271890410958904" "0.00559910414333707" "2" "0" "239" "74" "1" "1"
857 "6 month conv period" "2.133485" "5e-04" "0.346494" "0.271890410958904" "0.00559910414333707" "1" "0" "120" "1" "1" "1"
858 "6 month conv period" "2.133485" "5e-04" "0.346494" "0.271890410958904" "0.00559910414333707" "2" "0" "4" "1" "1" "1"
859 "6 month conv period" "2.133485" "5e-04" "0.346494" "0.271890410958904" "0.00559910414333707" "1323" "4" "2133" "1201" "15" "179"
860 "6 month conv period" "2.133485" "5e-04" "0.346494" "0.271890410958904" "0.00559910414333707" "54884" "146" "2128" "1112" "364" "194"
861 "6 month conv period" "2.133485" "5e-04" "0.346494" "0.271890410958904" "0.00559910414333707" "7525" "17" "1514" "1101" "56" "177"
862 "6 month conv period" "2.133485" "5e-04" "0.346494" "0.271890410958904" "0.00559910414333707" "14238" "47" "1508" "1384" "101" "181"
863 "6 month conv period" "2.133485" "5e-04" "0.346494" "0.271890410958904" "0.00559910414333707" "97759" "242" "2253" "1338" "623" "178"
864 "6 month conv period" "2.133485" "5e-04" "0.346494" "0.271890410958904" "0.00559910414333707" "1" "0" "364" "1" "1" "1"
865 "6 month conv period" "2.133485" "5e-04" "0.346494" "0.271890410958904" "0.00559910414333707" "2163" "7" "1209" "1113" "19" "162"
866 "6 month conv period" "2.133485" "5e-04" "0.346494" "0.271890410958904" "0.00559910414333707" "2" "0" "21" "5" "1" "1"
867 "6 month conv period" "2.133485" "5e-04" "0.346494" "0.271890410958904" "0.00559910414333707" "2325" "6" "1435" "1346" "19" "146"
868 "6 month conv period" "2.133485" "5e-04" "0.346494" "0.271890410958904" "0.00559910414333707" "1" "0" "342" "1" "1" "1"
869 "6 month conv period" "2.133485" "5e-04" "0.346494" "0.271890410958904" "0.00559910414333707" "9266" "31" "1388" "1045" "73" "185"
870 "6 month conv period" "2.133485" "5e-04" "0.346494" "0.271890410958904" "0.00559910414333707" "49423" "117" "2250" "1488" "324" "186"
871 "6 month conv period" "2.133485" "5e-04" "0.346494" "0.271890410958904" "0.00559910414333707" "1" "0" "1" "1" "1" "1"
872 "6 month conv period" "2.133485" "5e-04" "0.346494" "0.271890410958904" "0.00559910414333707" "1" "0" "230" "1" "1" "1"
873 "6 month conv period" "2.133485" "5e-04" "0.346494" "0.271890410958904" "0.00559910414333707" "33482" "76" "1670" "839" "243" "180"
874 "6 month conv period" "2.133485" "5e-04" "0.346494" "0.271890410958904" "0.00559910414333707" "1" "0" "151" "1" "1" "1"
875 "6 month conv period" "2.133485" "5e-04" "0.346494" "0.271890410958904" "0.00559910414333707" "1" "0" "186" "1" "1" "1"
876 "6 month conv period" "2.133485" "5e-04" "0.346494" "0.271890410958904" "0.00559910414333707" "18589" "52" "1894" "1257" "137" "174"
877 "6 month conv period" "2.133485" "5e-04" "0.346494" "0.271890410958904" "0.00559910414333707" "2" "0" "429" "28" "1" "1"
878 "6 month conv period" "2.133485" "5e-04" "0.346494" "0.271890410958904" "0.00559910414333707" "44477" "132" "1842" "1104" "311" "167"
879 "6 month conv period" "2.133485" "5e-04" "0.346494" "0.271890410958904" "0.00559910414333707" "3898" "7" "1531" "550" "34" "180"
880 "6 month conv period" "2.133485" "5e-04" "0.346494" "0.271890410958904" "0.00559910414333707" "1" "0" "3" "1" "1" "1"
881 "6 month conv period" "2.133485" "5e-04" "0.346494" "0.271890410958904" "0.00559910414333707" "38030" "92" "1785" "1027" "257" "180"
882 "6 month conv period" "2.133485" "5e-04" "0.346494" "0.271890410958904" "0.00559910414333707" "50996" "125" "1891" "1019" "331" "176"
883 "6 month conv period" "2.133485" "5e-04" "0.346494" "0.271890410958904" "0.00559910414333707" "8488" "18" "1672" "962" "63" "153"
884 "6 month conv period" "2.133485" "5e-04" "0.346494" "0.271890410958904" "0.00559910414333707" "6436" "15" "2380" "807" "60" "199"
885 "6 month conv period" "2.133485" "5e-04" "0.346494" "0.271890410958904" "0.00559910414333707" "68411" "188" "2061" "1097" "449" "187"
886 "6 month conv period" "2.133485" "5e-04" "0.346494" "0.271890410958904" "0.00559910414333707" "19035" "56" "1764" "1038" "124" "179"
887 "6 month conv period" "2.133485" "5e-04" "0.346494" "0.271890410958904" "0.00559910414333707" "2625" "12" "1357" "1084" "23" "209"
888 "6 month conv period" "2.133485" "5e-04" "0.346494" "0.271890410958904" "0.00559910414333707" "10878" "28" "1917" "841" "83" "183"
889 "6 month conv period" "2.133485" "5e-04" "0.346494" "0.271890410958904" "0.00559910414333707" "18069" "45" "1927" "906" "131" "180"
890 "6 month conv period" "2.133485" "5e-04" "0.346494" "0.271890410958904" "0.00559910414333707" "24753" "63" "1622" "1172" "165" "176"
891 "6 month conv period" "2.133485" "5e-04" "0.346494" "0.271890410958904" "0.00559910414333707" "1" "0" "7" "1" "1" "1"
892 "6 month conv period" "2.133485" "5e-04" "0.346494" "0.271890410958904" "0.00559910414333707" "2314" "5" "1539" "753" "19" "163"
893 "6 month conv period" "2.133485" "5e-04" "0.346494" "0.271890410958904" "0.00559910414333707" "8143" "32" "1542" "751" "60" "177"
894 "6 month conv period" "2.133485" "5e-04" "0.346494" "0.271890410958904" "0.00559910414333707" "1" "0" "147" "1" "1" "1"
895 "6 month conv period" "2.133485" "5e-04" "0.346494" "0.271890410958904" "0.00559910414333707" "11045" "25" "1635" "966" "78" "195"
896 "6 month conv period" "2.133485" "5e-04" "0.346494" "0.271890410958904" "0.00559910414333707" "1" "0" "4" "1" "1" "1"
897 "6 month conv period" "2.133485" "5e-04" "0.346494" "0.271890410958904" "0.00559910414333707" "2" "0" "24" "2" "1" "1"
898 "6 month conv period" "2.133485" "5e-04" "0.346494" "0.271890410958904" "0.00559910414333707" "100455" "264" "2068" "1215" "650" "180"
899 "6 month conv period" "2.133485" "5e-04" "0.346494" "0.271890410958904" "0.00559910414333707" "759" "4" "1687" "568" "10" "210"
900 "6 month conv period" "2.133485" "5e-04" "0.346494" "0.271890410958904" "0.00559910414333707" "2" "0" "72" "23" "1" "1"
901 "6 month conv period" "2.133485" "5e-04" "0.346494" "0.271890410958904" "0.00559910414333707" "29" "0" "275" "129" "3" "70"
902 "6 month conv period" "2.133485" "5e-04" "0.346494" "0.271890410958904" "0.00559910414333707" "5" "0" "166" "34" "1" "1"
903 "6 month conv period" "2.133485" "5e-04" "0.346494" "0.271890410958904" "0.00559910414333707" "1" "0" "1" "1" "1" "1"
904 "6 month conv period" "2.133485" "5e-04" "0.346494" "0.271890410958904" "0.00559910414333707" "1" "0" "100" "1" "1" "1"
905 "6 month conv period" "2.133485" "5e-04" "0.346494" "0.271890410958904" "0.00559910414333707" "994" "1" "1261" "365" "13" "209"
906 "6 month conv period" "2.133485" "5e-04" "0.346494" "0.271890410958904" "0.00559910414333707" "1166" "2" "1169" "469" "13" "177"
907 "6 month conv period" "2.133485" "5e-04" "0.346494" "0.271890410958904" "0.00559910414333707" "26305" "53" "1770" "943" "173" "189"
908 "6 month conv period" "2.133485" "5e-04" "0.346494" "0.271890410958904" "0.00559910414333707" "2347" "5" "1332" "651" "25" "151"
909 "6 month conv period" "2.133485" "5e-04" "0.346494" "0.271890410958904" "0.00559910414333707" "1" "0" "1" "1" "1" "1"
910 "6 month conv period" "2.133485" "5e-04" "0.346494" "0.271890410958904" "0.00559910414333707" "35801" "105" "1812" "1197" "237" "172"
911 "6 month conv period" "2.133485" "5e-04" "0.346494" "0.271890410958904" "0.00559910414333707" "55869" "168" "2211" "1392" "373" "182"
912 "6 month conv period" "2.133485" "5e-04" "0.346494" "0.271890410958904" "0.00559910414333707" "3" "0" "35" "32" "1" "1"
913 "6 month conv period" "2.133485" "5e-04" "0.346494" "0.271890410958904" "0.00559910414333707" "1" "0" "2" "1" "1" "1"
914 "6 month conv period" "2.133485" "5e-04" "0.346494" "0.271890410958904" "0.00559910414333707" "1" "0" "2" "1" "1" "1"
915 "6 month conv period" "2.133485" "5e-04" "0.346494" "0.271890410958904" "0.00559910414333707" "22332" "52" "2035" "928" "167" "167"
916 "6 month conv period" "2.133485" "5e-04" "0.346494" "0.271890410958904" "0.00559910414333707" "8288" "20" "1897" "1197" "63" "210"
917 "6 month conv period" "2.133485" "5e-04" "0.346494" "0.271890410958904" "0.00559910414333707" "2046" "5" "1697" "724" "17" "162"
918 "6 month conv period" "2.133485" "5e-04" "0.346494" "0.271890410958904" "0.00559910414333707" "42988" "121" "1749" "1150" "290" "171"
919 "6 month conv period" "2.133485" "5e-04" "0.346494" "0.271890410958904" "0.00559910414333707" "16611" "50" "1730" "1595" "112" "176"
920 "6 month conv period" "2.133485" "5e-04" "0.346494" "0.271890410958904" "0.00559910414333707" "60181" "165" "1899" "1082" "402" "189"
921 "6 month conv period" "2.133485" "5e-04" "0.346494" "0.271890410958904" "0.00559910414333707" "51106" "117" "1918" "977" "327" "185"
922 "6 month conv period" "2.133485" "5e-04" "0.346494" "0.271890410958904" "0.00559910414333707" "7791" "18" "1889" "1167" "63" "174"
923 "6 month conv period" "2.133485" "5e-04" "0.346494" "0.271890410958904" "0.00559910414333707" "1" "0" "1" "1" "1" "1"
924 "6 month conv period" "2.133485" "5e-04" "0.346494" "0.271890410958904" "0.00559910414333707" "1" "0" "4" "1" "1" "1"
925 "6 month conv period" "2.133485" "5e-04" "0.346494" "0.271890410958904" "0.00559910414333707" "2" "0" "108" "33" "1" "1"
926 "6 month conv period" "2.133485" "5e-04" "0.346494" "0.271890410958904" "0.00559910414333707" "54199" "146" "2786" "1418" "366" "187"
927 "6 month conv period" "2.133485" "5e-04" "0.346494" "0.271890410958904" "0.00559910414333707" "35611" "71" "1787" "968" "241" "194"
928 "6 month conv period" "2.133485" "5e-04" "0.346494" "0.271890410958904" "0.00559910414333707" "1" "0" "108" "1" "1" "1"
929 "6 month conv period" "2.133485" "5e-04" "0.346494" "0.271890410958904" "0.00559910414333707" "4" "0" "265" "20" "1" "1"
930 "6 month conv period" "2.133485" "5e-04" "0.346494" "0.271890410958904" "0.00559910414333707" "1" "0" "25" "1" "1" "1"
931 "6 month conv period" "2.133485" "5e-04" "0.346494" "0.271890410958904" "0.00559910414333707" "22748" "50" "1953" "1082" "166" "189"
932 "6 month conv period" "2.133485" "5e-04" "0.346494" "0.271890410958904" "0.00559910414333707" "1601" "6" "1197" "464" "18" "196"
933 "6 month conv period" "2.133485" "5e-04" "0.346494" "0.271890410958904" "0.00559910414333707" "26799" "53" "1868" "1454" "180" "200"
934 "6 month conv period" "2.133485" "5e-04" "0.346494" "0.271890410958904" "0.00559910414333707" "1" "0" "2" "1" "1" "1"
935 "6 month conv period" "2.133485" "5e-04" "0.346494" "0.271890410958904" "0.00559910414333707" "2" "0" "7" "6" "1" "1"
936 "6 month conv period" "2.133485" "5e-04" "0.346494" "0.271890410958904" "0.00559910414333707" "1" "0" "139" "1" "1" "1"
937 "6 month conv period" "2.133485" "5e-04" "0.346494" "0.271890410958904" "0.00559910414333707" "99688" "280" "2285" "1174" "636" "177"
938 "6 month conv period" "2.133485" "5e-04" "0.346494" "0.271890410958904" "0.00559910414333707" "1" "0" "1" "1" "1" "1"
939 "6 month conv period" "2.133485" "5e-04" "0.346494" "0.271890410958904" "0.00559910414333707" "106" "0" "872" "290" "3" "165"
940 "6 month conv period" "2.133485" "5e-04" "0.346494" "0.271890410958904" "0.00559910414333707" "22126" "65" "1848" "888" "157" "183"
941 "6 month conv period" "2.133485" "5e-04" "0.346494" "0.271890410958904" "0.00559910414333707" "3" "0" "587" "19" "1" "1"
942 "6 month conv period" "2.133485" "5e-04" "0.346494" "0.271890410958904" "0.00559910414333707" "1" "0" "2" "1" "1" "1"
943 "6 month conv period" "2.133485" "5e-04" "0.346494" "0.271890410958904" "0.00559910414333707" "1" "0" "21" "1" "1" "1"
944 "6 month conv period" "2.133485" "5e-04" "0.346494" "0.271890410958904" "0.00559910414333707" "1" "0" "8" "1" "1" "1"
945 "6 month conv period" "2.133485" "5e-04" "0.346494" "0.271890410958904" "0.00559910414333707" "15910" "41" "1776" "1201" "109" "178"
946 "6 month conv period" "2.133485" "5e-04" "0.346494" "0.271890410958904" "0.00559910414333707" "1" "0" "160" "1" "1" "1"
947 "6 month conv period" "2.133485" "5e-04" "0.346494" "0.271890410958904" "0.00559910414333707" "3" "0" "21" "20" "1" "1"
948 "6 month conv period" "2.133485" "5e-04" "0.346494" "0.271890410958904" "0.00559910414333707" "17434" "35" "1953" "1173" "129" "157"
949 "6 month conv period" "2.133485" "5e-04" "0.346494" "0.271890410958904" "0.00559910414333707" "1" "0" "1" "1" "1" "1"
950 "6 month conv period" "2.133485" "5e-04" "0.346494" "0.271890410958904" "0.00559910414333707" "119733" "312" "2051" "1172" "817" "185"
951 "6 month conv period" "2.133485" "5e-04" "0.346494" "0.271890410958904" "0.00559910414333707" "12064" "35" "1967" "1081" "101" "183"
952 "6 month conv period" "2.133485" "5e-04" "0.346494" "0.271890410958904" "0.00559910414333707" "1" "0" "1" "1" "1" "1"
953 "6 month conv period" "2.133485" "5e-04" "0.346494" "0.271890410958904" "0.00559910414333707" "1" "0" "2" "1" "1" "1"
954 "6 month conv period" "2.133485" "5e-04" "0.346494" "0.271890410958904" "0.00559910414333707" "7" "0" "61" "60" "1" "1"
955 "6 month conv period" "2.133485" "5e-04" "0.346494" "0.271890410958904" "0.00559910414333707" "2059" "5" "1255" "426" "22" "170"
956 "6 month conv period" "2.133485" "5e-04" "0.346494" "0.271890410958904" "0.00559910414333707" "10221" "31" "1679" "1488" "72" "156"
957 "6 month conv period" "2.133485" "5e-04" "0.346494" "0.271890410958904" "0.00559910414333707" "4346" "6" "1486" "606" "38" "156"
958 "6 month conv period" "2.133485" "5e-04" "0.346494" "0.271890410958904" "0.00559910414333707" "3" "0" "53" "4" "1" "1"
959 "6 month conv period" "2.133485" "5e-04" "0.346494" "0.271890410958904" "0.00559910414333707" "12653" "31" "2094" "907" "91" "183"
960 "6 month conv period" "2.133485" "5e-04" "0.346494" "0.271890410958904" "0.00559910414333707" "3" "0" "31" "28" "1" "1"
961 "6 month conv period" "2.133485" "5e-04" "0.346494" "0.271890410958904" "0.00559910414333707" "2" "0" "203" "1" "1" "1"
962 "6 month conv period" "2.133485" "5e-04" "0.346494" "0.271890410958904" "0.00559910414333707" "5641" "11" "1541" "570" "41" "137"
963 "6 month conv period" "2.133485" "5e-04" "0.346494" "0.271890410958904" "0.00559910414333707" "16018" "49" "1626" "831" "112" "197"
964 "6 month conv period" "2.133485" "5e-04" "0.346494" "0.271890410958904" "0.00559910414333707" "1" "0" "4" "1" "1" "1"
965 "6 month conv period" "2.133485" "5e-04" "0.346494" "0.271890410958904" "0.00559910414333707" "1" "0" "1" "1" "1" "1"
966 "6 month conv period" "2.133485" "5e-04" "0.346494" "0.271890410958904" "0.00559910414333707" "32628" "87" "1996" "1009" "224" "192"
967 "6 month conv period" "2.133485" "5e-04" "0.346494" "0.271890410958904" "0.00559910414333707" "3709" "12" "1621" "828" "29" "169"
968 "6 month conv period" "2.133485" "5e-04" "0.346494" "0.271890410958904" "0.00559910414333707" "1" "0" "2" "1" "1" "1"
969 "6 month conv period" "2.133485" "5e-04" "0.346494" "0.271890410958904" "0.00559910414333707" "1" "0" "2" "1" "1" "1"
970 "6 month conv period" "2.133485" "5e-04" "0.346494" "0.271890410958904" "0.00559910414333707" "2688" "13" "1517" "524" "27" "167"
971 "6 month conv period" "2.133485" "5e-04" "0.346494" "0.271890410958904" "0.00559910414333707" "71648" "177" "2117" "1758" "467" "181"
972 "6 month conv period" "2.133485" "5e-04" "0.346494" "0.271890410958904" "0.00559910414333707" "2381" "7" "1453" "553" "24" "181"
973 "6 month conv period" "2.133485" "5e-04" "0.346494" "0.271890410958904" "0.00559910414333707" "3158" "11" "1810" "531" "30" "185"
974 "6 month conv period" "2.133485" "5e-04" "0.346494" "0.271890410958904" "0.00559910414333707" "2" "0" "4" "3" "1" "1"
975 "6 month conv period" "2.133485" "5e-04" "0.346494" "0.271890410958904" "0.00559910414333707" "33" "0" "634" "145" "3" "112"
976 "6 month conv period" "2.133485" "5e-04" "0.346494" "0.271890410958904" "0.00559910414333707" "7712" "19" "1608" "703" "63" "173"
977 "6 month conv period" "2.133485" "5e-04" "0.346494" "0.271890410958904" "0.00559910414333707" "1" "0" "195" "1" "1" "1"
978 "6 month conv period" "2.133485" "5e-04" "0.346494" "0.271890410958904" "0.00559910414333707" "60183" "146" "2164" "926" "378" "186"
979 "6 month conv period" "2.133485" "5e-04" "0.346494" "0.271890410958904" "0.00559910414333707" "1" "0" "172" "1" "1" "1"
980 "6 month conv period" "2.133485" "5e-04" "0.346494" "0.271890410958904" "0.00559910414333707" "19901" "48" "1785" "738" "140" "184"
981 "6 month conv period" "2.133485" "5e-04" "0.346494" "0.271890410958904" "0.00559910414333707" "1" "0" "11" "1" "1" "1"
982 "6 month conv period" "2.133485" "5e-04" "0.346494" "0.271890410958904" "0.00559910414333707" "1" "0" "70" "1" "1" "1"
983 "6 month conv period" "2.133485" "5e-04" "0.346494" "0.271890410958904" "0.00559910414333707" "1" "0" "1" "1" "1" "1"
984 "6 month conv period" "2.133485" "5e-04" "0.346494" "0.271890410958904" "0.00559910414333707" "1" "0" "1" "1" "1" "1"
985 "6 month conv period" "2.133485" "5e-04" "0.346494" "0.271890410958904" "0.00559910414333707" "1" "0" "1" "1" "1" "1"
986 "6 month conv period" "2.133485" "5e-04" "0.346494" "0.271890410958904" "0.00559910414333707" "25465" "49" "2115" "967" "179" "191"
987 "6 month conv period" "2.133485" "5e-04" "0.346494" "0.271890410958904" "0.00559910414333707" "24624" "66" "2300" "813" "175" "179"
988 "6 month conv period" "2.133485" "5e-04" "0.346494" "0.271890410958904" "0.00559910414333707" "15623" "45" "1759" "1128" "114" "209"
989 "6 month conv period" "2.133485" "5e-04" "0.346494" "0.271890410958904" "0.00559910414333707" "1" "0" "15" "1" "1" "1"
990 "6 month conv period" "2.133485" "5e-04" "0.346494" "0.271890410958904" "0.00559910414333707" "1" "0" "1" "1" "1" "1"
991 "6 month conv period" "2.133485" "5e-04" "0.346494" "0.271890410958904" "0.00559910414333707" "26239" "84" "1776" "867" "192" "177"
992 "6 month conv period" "2.133485" "5e-04" "0.346494" "0.271890410958904" "0.00559910414333707" "34600" "98" "1703" "1003" "244" "183"
993 "6 month conv period" "2.133485" "5e-04" "0.346494" "0.271890410958904" "0.00559910414333707" "34393" "88" "2195" "1135" "230" "186"
994 "6 month conv period" "2.133485" "5e-04" "0.346494" "0.271890410958904" "0.00559910414333707" "4315" "11" "1669" "990" "37" "171"
995 "6 month conv period" "2.133485" "5e-04" "0.346494" "0.271890410958904" "0.00559910414333707" "14356" "38" "1915" "1127" "115" "176"
996 "6 month conv period" "2.133485" "5e-04" "0.346494" "0.271890410958904" "0.00559910414333707" "2" "0" "472" "23" "1" "1"
997 "6 month conv period" "2.133485" "5e-04" "0.346494" "0.271890410958904" "0.00559910414333707" "22390" "62" "1894" "1520" "161" "197"
998 "6 month conv period" "2.133485" "5e-04" "0.346494" "0.271890410958904" "0.00559910414333707" "12041" "38" "2048" "948" "84" "193"
999 "6 month conv period" "2.133485" "5e-04" "0.346494" "0.271890410958904" "0.00559910414333707" "1" "0" "2" "1" "1" "1"
1000 "6 month conv period" "2.133485" "5e-04" "0.346494" "0.271890410958904" "0.00559910414333707" "1" "0" "1" "1" "1" "1"
