# Supplementary material for: Potential Impact of Sexual Transmission on Ebola Virus Epidemiology: Sierra Leone as a Case Study
Source: PLoS Negl Trop Dis. 2016 May 2;10(5):e0004676. doi: 10.1371/journal.pntd.0004676 (PMC4852896; doi:10.1371/journal.pntd.0004676)
Supplement: S2 Appendix — Sierra Leone incidence data. As reported by the World Health Organization on their Ebola outbreak data web page. Parameter Estimation (SEIR). Implementing deterministic EVD models (SEIR, SEICR). Implementing sensitivity analysis. Implementing Monte Carlo simulations of EVD models. Summary statistics of Monte Carlo simulations. (ZIP) [file pntd.0004676.s007.zip › Supplemental Materials Appendix 2 TOPUBLISH/stoch_summary_stats.R]

###################################################################
#   Summary statistics for Monte Carlo simulations                #
#                                                                 #
#  Accompanying:                                                  #
#                                                                 #
#  Potential impact of sexual transmission on Ebola virus         #
#  epidemiology: Sierra Leone as a case study.                    #
#  JL Abbate, C-L Murall, H Richner, CL Althaus                   #
#  2016 PLoS Neglected Tropical Diseases                          #
#                                                                 #
#  PrePrint available bioRxiv http://dx.doi.org/10.1101/031880    #
#  December 11, 2015                                              #        
###################################################################

# required libraries

library(car)
library(MASS)
library(plotrix)
library(userfriendlyscience)

###################################################################
# load data from stochastic simulation files

#    without STI   
out    <- read.table(file="Stoch_noSTI_summaries_1000.csv",header=T)

#    with STI   alpha = 3 months
outsti    <- read.table(file="Stoch_STI_3mo_summaries_1000.csv",header=T)

#    with STI   alpha = 6 months
outsti6    <- read.table(file="Stoch_STI_6mo_summaries_1000.csv",header=T)
###################################################################

#####################################################
#                                                   #
#    Tail Histograms for Stochastic Runs            #
#                                                   #
#####################################################

###################################################################

#    Generates results Figs. 4G, 4H, 4I

#    Sierra Leone Ebola incidence data based on raw case counts from:
#    WHO Ebola data and statistics: Data on new cases per epi week for Sierra Leone
#    18 Nov 2015 http://apps.who.int/gho/data/node.ebola-sitrep.ebola-country-SLE-20151118

thefile 	<- read.csv(file="data_WHO_SierraLeone_updated.csv",header=T)

weekIndexCase 	<-17  # April 23, 2014; week 17 ends April 27, 2014

##################################
##  For No STI
##################################

#week of last case
WeekLastCase<-as.integer(as.character(out[,5]))/7
hist(WeekLastCase,breaks=20,xlim=c(1,300))

pdf("weeklastcase_noSTI_hist.pdf", width = 4, height = 4)

lastweek<-375
xlabels <-thefile[weekIndexCase:(lastweek+weekIndexCase-1),11] #11= the date, 10 is the week number ; epiweek 17 is simulation week 1
xlength <- c(1:lastweek)
maxfreq <-c(0,150)
WeekLastCaseNoZero<-WeekLastCase
WeekLastCaseNoZero[which(out[,3]<50)]<-NA   # remove early die-outs
hist(WeekLastCaseNoZero,breaks=20,xlim=c(1,lastweek),ylim=maxfreq,xaxt="n",xlab=NULL,las=1,main="Week of Last Acute Case",col="grey") # xaxt = xaxis text
axis(1,at=seq(1,lastweek,by=25),labels=FALSE,par(tcl=-0.5))
axis(1,xlength,labels=FALSE,lty=0)
xl<-array(xlabels,lastweek)
xlabsby<-seq(1,lastweek,50)
text(x=xlabsby,par()$usr[3]-8,labels=xl[xlabsby],srt=60,adj=1,xpd=TRUE)

dev.off()

##################################
##  For STI 3 months Conv. Period
##################################

#week of last case
WeekLastCase<-as.integer(as.character(outsti[,10]))/7
hist(WeekLastCase,breaks=20,xlim=c(1,500))

pdf("weeklastcase_STI_3mo_hist.pdf", width = 4, height = 4)

lastweek<-375
xlabels <-thefile[weekIndexCase:(lastweek+weekIndexCase-1),11] #11= the date, 10 is the week number ; epiweek 17 is simulation week 1
xlength <- c(1:lastweek)
maxfreq <-c(0,150)
WeekLastCaseNoZero<-WeekLastCase
WeekLastCaseNoZero[which(outsti[,7]<50)]<-NA   # remove early die-outs
hist(WeekLastCaseNoZero,breaks=20,xlim=c(1,lastweek),ylim=maxfreq,xaxt="n",xlab=NULL,las=1,main="Week of Last Acute Case",col="grey") # xaxt = xaxis text
axis(1,at=seq(1,lastweek,by=25),labels=FALSE,par(tcl=-0.5))
axis(1,xlength,labels=FALSE,lty=0)
xl<-array(xlabels,lastweek)
xlabsby<-seq(1,lastweek,50)
text(x=xlabsby,par()$usr[3]-8,labels=xl[xlabsby],srt=60,adj=1,xpd=TRUE)

dev.off()

##################################
##  For STI 6 months Conv. Period
##################################

#week of last case
WeekLastCase<-as.integer(as.character(outsti6[,10]))/7
hist(WeekLastCase,breaks=20,xlim=c(1,500))

pdf("weeklastcase_STI_6mo_hist.pdf", width = 4, height = 4)

lastweek<-375
xlabels <-thefile[weekIndexCase:(lastweek+weekIndexCase-1),11] #11= the date, 10 is the week number ; epiweek 17 is simulation week 1
xlength <- c(1:lastweek)
maxfreq <-c(0,150)
WeekLastCaseNoZero<-WeekLastCase
WeekLastCaseNoZero[which(outsti6[,7]<50)]<-NA   # remove early die-outs
hist(WeekLastCaseNoZero,breaks=30,xlim=c(1,lastweek),ylim=maxfreq,xaxt="n",xlab=NULL,las=1,main="Week of Last Acute Case",col="grey") # xaxt = xaxis text
axis(1,at=seq(1,lastweek,by=25),labels=FALSE,par(tcl=-0.5))
axis(1,xlength,labels=FALSE,lty=0)
xl<-array(xlabels,lastweek)
xlabsby<-seq(1,lastweek,50)
text(x=xlabsby,par()$usr[3]-8,labels=xl[xlabsby],srt=60,adj=1,xpd=TRUE)

dev.off()

###################################################################

#####################################################
#                                                   #
#    Summary Statistics for Stochastic Runs         #
#                                                   #
#####################################################

#####################################################
#    Cumulative (total) Number of Cases
#####################################################

tot.out<-out["TotalNumCases"]
hist(tot.out[,1])

tot.outsti<-outsti["stiTotalNumCases"]
hist(tot.outsti[,1])

tot.outsti6<-outsti6["stiTotalNumCases"]
hist(tot.outsti6[,1])

means_out<-colMeans(tot.out)
SEM.out<-apply(tot.out,2,std.error)

means.outsti<-colMeans(tot.outsti,na.rm=T)
SEM.outsti<-apply(tot.outsti,2,std.error)

means.outsti6<-colMeans(tot.outsti6,na.rm=T)
SEM.outsti6<-apply(tot.outsti6,2,std.error)


xx<-sapply(c(tot.out),as.numeric)
yy<-sapply(c(tot.outsti),as.numeric)
zz<-sapply(c(tot.outsti6),as.numeric)
wilcox.test(xx,yy,conf.int=TRUE)
wilcox.test(xx,zz,conf.int=TRUE)

#####################################################
#    Peak Size (Incidence) Number of New Cases per day
#####################################################

ps.out<-out["EpidemicPeakNew"]
hist(ps.out[,1])

ps.outsti<-outsti["stiEpidemicPeakNew"] 
hist(ps.outsti[,1])

ps.outsti6<-outsti6["stiEpidemicPeakNew"]
hist(ps.outsti6[,1])

means_out<-colMeans(ps.out)
SEM.out<-apply(ps.out,2,std.error)

means.outsti<-colMeans(ps.outsti,na.rm=T)
SEM.outsti<-apply(ps.outsti,2,std.error)

means.outsti6<-colMeans(ps.outsti6,na.rm=T)
SEM.outsti6<-apply(ps.outsti6,2,std.error)

xxx<-sapply(c(ps.out),as.numeric)
yyy<-sapply(c(ps.outsti),as.numeric)
zzz<-sapply(c(ps.outsti6),as.numeric)
wilcox.test(xxx,yyy,conf.int=TRUE)
wilcox.test(xxx,zzz,conf.int=TRUE)


###################################################################
#    Subset data to only those runs that reached 50 or more total cumulative cases
###################################################################

out<-subset(out,out["TotalNumCases"]>49)

outsti<-subset(outsti,outsti["stiTotalNumCases"]>49)

outsti6<-subset(outsti6,outsti6["stiTotalNumCases"]>49)
###################################################################


#####################################################
#    Date of last Case
#####################################################

lastcase.out<-out["DayLastCase"]
hist(lastcase.out[,1])

lastcase.outsti<-outsti["stiDayLastCase"] 
hist(lastcase.outsti[,1])

lastcase.outsti6<-outsti6["stiDayLastCase"] 
hist(lastcase.outsti6[,1])

means_out<-colMeans(lastcase.out,na.rm=T)
SEM.out<-apply(lastcase.out,2,std.error,na.rm=T)

means.outsti<-colMeans(lastcase.outsti,na.rm=T)
SEM.outsti<-apply(lastcase.outsti,2,std.error,na.rm=T)
sd.outsti<-apply(lastcase.outsti,2,sd,na.rm=T)

means.outsti6<-colMeans(lastcase.outsti6,na.rm=T)
SEM.outsti6<-apply(lastcase.outsti6,2,std.error,na.rm=T)
sd.outsti6<-apply(lastcase.outsti6,2,sd,na.rm=T)

t.test(lastcase.out,lastcase.outsti)
t.test(lastcase.out,lastcase.outsti6)

xxxx<-sapply(c(lastcase.out),as.numeric)
yyyy<-sapply(c(lastcase.outsti),as.numeric)
zzzz<-sapply(c(lastcase.outsti6),as.numeric)
wilcox.test(xxxx,yyyy,conf.int=TRUE)
wilcox.test(xxxx,zzzz,conf.int=TRUE)

sum(lastcase.outsti>730,na.rm=T) # 2 years
sum(lastcase.outsti>0,na.rm=T)

sum(lastcase.outsti6>730,na.rm=T) # 2 years
sum(lastcase.outsti6>0,na.rm=T)


#####################################################
#    Date of Epidemic peak Incidence (max # new cases per day)
#####################################################

pt.out<-out["DayEpidemicPeakNew"]
hist(pt.out[,1])

pt.outsti<-outsti["stiDayEpidemicPeakNew"]
hist(pt.outsti[,1])

pt.outsti6<-outsti6["stiDayEpidemicPeakNew"]
hist(pt.outsti6[,1])

means_out<-colMeans(pt.out,na.rm=T)
SEM.out<-apply(pt.out,2,std.error,na.rm=T)

means.outsti<-colMeans(pt.outsti,na.rm=T)
SEM.outsti<-apply(pt.outsti,2,std.error,na.rm=T)
sd.outsti<-apply(pt.outsti,2,sd,na.rm=T)

means.outsti6<-colMeans(pt.outsti6,na.rm=T)
SEM.outsti6<-apply(pt.outsti6,2,std.error,na.rm=T)
sd.outsti6<-apply(pt.outsti6,2,sd,na.rm=T)

t.test(pt.out,pt.outsti)

xxxxx<-sapply(c(pt.out),as.numeric)
yyyyy<-sapply(c(pt.outsti),as.numeric)
zzzzz<-sapply(c(pt.outsti6),as.numeric)
wilcox.test(xxxxx,yyyyy)
wilcox.test(xxxxx,zzzzz)
###################################################################


###################################################################

#####################################################
#                                                   #
#    Comparing 2-fold reductions in eta             #
#    vs. 2-fold reductions in Conv Period (1/alpha) #
#                                                   #
#####################################################

###################################################################

# Generates results Suppl. Mat. Figure S4 and Table S3

###################################################################
#####################################################
#    Load data from Simulations: eta = 0.0005
#####################################################

# 3 month convalescent period
outsti0005    <- read.table(file="Stoch_STI_3mo_summaries_1000_eta0005.csv",header=T)

# 6 month convalescent period 
outsti6_0005  <- read.table(file="Stoch_STI_6mo_summaries_1000_eta0005.csv",header=T)


# subset these to also exclude those runs with fewer than 50 total cases

outsti0005<-subset(outsti0005,outsti0005["stiTotalNumCases"]>49)

outsti6_0005<-subset(outsti6_0005,outsti6_0005["stiTotalNumCases"]>49)


# dummy dataset for out (No STI) to compare with outsti (All STI Scenarios)

outdummy<-outsti[1:nrow(outdummy),]
outdummy$stiDayLastCase<-out$DayLastCase
outdummy$stiTotalNumCases<-out$TotalNumCases
outdummy$group<-out$group 


# set variable for comparisons "group"
outdummy$group<-"A-noSTI"
outsti0005$group<-"B-STI-3mo-0005"
outsti$group<-"C-STI-3mo-001"
outsti6_0005$group<-"D-STI-6mo-0005"
outsti6$group<-"E-STI-6mo-001"

#####################################################
#    Date of Last Case
#####################################################

# compare differences in means, correcting for unequal sample sizes and variances
bp<-rbind(outdummy,outsti0005)
bp<-rbind(bp,outsti)
bp<-rbind(bp,outsti6_0005)
bp<-rbind(bp,outsti6)
boxplot(bp$stiDayLastCase~bp$group, data=bp)

bp$group <- as.factor(bp$group)
posthocTGH(y=bp$stiDayLastCase, x=bp$group, method="games-howell")
oneway(y=bp$stiDayLastCase, x=bp$group, posthoc="games-howell")

(631- 606)/ 606 #  4.13  25 days STI 3mo: 0.001 vs. 0.0005 eta
(1088-935)/1088 # 14.0% 153 days STI 6mo: 0.001 vs. 0.0005 eta
(1088-631)/1088 # 42.0% 457 days STI 6mo vs. 3mo (eta=0.001)

42/14 # Ratio of effects of reducing ALPHA : reducing ETA = 3.0

# compare differences between variances
test1<-subset(bp,bp$group=="C-STI-3mo-001" | bp$group=="E-STI-6mo-001")
leveneTest(test1$stiDayLastCase~test1$group,data=test1)  #for hov

test2<-subset(bp,bp$group=="D-STI-6mo-0005" | bp$group=="E-STI-6mo-001")
leveneTest(test2$stiDayLastCase~test2$group, data=test2)  #for hov

# violin & boxplot for Fig. S4
g<-ggplot(bp, aes(x=rev(bp$group), y=bp$stiDayLastCase))
vbplot<-g+geom_violin(alpha=0.5, color="grey")+geom_boxplot(fill=c("gray","cadetblue1","cyan","tomato","red"),alpha=0.6)
vbplot<-g+geom_violin(alpha=0.5, color="grey")+geom_boxplot(fill=c("darkorchid","orchid3","red","tomato","gray"),alpha=0.6)+coord_flip()
vbplot + theme(panel.background = element_rect(fill = 'white', colour = 'white'))
